# Supplementary material for: MFGE8, ALB, APOB, APOE, SAA1, A2M, and C3 as Novel Biomarkers for Stress Cardiomyopathy
Source: Cardiovasc Ther. 2020 Jun 24;2020:1615826. doi: 10.1155/2020/1615826 (PMC7350165; doi:10.1155/2020/1615826)
Supplement: Supplementary Materials — GSE95368 datasets were downloaded from GEO (http://www.ncbi.nlm.nih.gov/geo/). [file 1615826.f1.txt]

GeneName	GSM2508127	GSM2508128	GSM2508129	GSM2508130	GSM2508131	GSM2508132	GSM2508145	GSM2508146	GSM2508147	GSM2508148	GSM2508149	GSM2508150	GSM2508151	GSM2508152	GSM2508153	GSM2508154	GSM2508155	GSM2508156	GSM2508157	GSM2508158	GSM2508159
MUC1	1262.6	1753.2	1540.9	2099.4	1311.3	1638.9	1264.3	1510.1	1566.5	1357.9	1847.6	1895.1	1418.8	1301.6	1316.7	1448.8	1488.9	1327.3	1678.4	1158.3	1318.1
VEGFA	2538.5	2342.1	2019.7	2152.6	1822.9	2796.6	4288	2072.7	2867	2262.8	1902.2	2804.1	2200.9	2292.3	1087	2179.3	2274.9	2273.3	2107.5	2623.6	2431.9
ANG	1500.9	1500.3	2260.2	1896.2	2063.6	1848.9	3005	1595.9	1491.8	2288.9	2729.3	2533.4	1629	1262.1	3161.9	2314.1	2158.1	3441.2	3310.8	1426.8	1661.3
FGF2	1504.6	4336.4	6266.9	1778.7	1619.6	1288.7	25158.1	3245.3	2591.9	1377.6	1325.4	2305.9	2843.3	1359.7	5035.5	4928.5	7996.4	1305.1	1736.4	1071.3	1435
SERPINE1	9931.1	12512.8	7115.9	7884.9	7950.1	8456.8	23448.7	4855.3	6367	11953	7615	8143.2	9513.7	9858.9	831	6598.7	7602.2	8642	4153.3	10738	7554.9
ESR1	760.9	771.3	754.8	686.2	767.5	772	792.8	699.9	712.3	770	635.2	793.8	775.2	1864.9	834.1	717.4	1054.8	719.8	789.5	706.5	805.8
ERBB2	558.5	739.8	523.9	605.3	491.5	578.2	497.7	483.6	529.3	654.1	504.7	505.6	555.2	582.4	859.7	516.8	518.1	430	676.5	469.9	503.6
AFP	984.9	951.3	989.7	1502	1103.9	1018.6	934.6	957.2	1070.3	853.6	920	976.2	789.6	1266.5	893.4	1181.9	953.7	772.4	1859.8	857.3	799
VWF	25954.1	12714.3	58323.6	28517.9	62911.8	26913.6	27532.3	37479.7	78361.7	20784.9	41394.4	29652.6	63718.2	34373.6	42664.6	30244.2	33577.1	61952.5	66719.8	29539.6	59808.8
APOA1	4555.8	9959.5	5768.6	6437.2	8230.5	10252.5	7577.5	9241.1	7466.5	9221.9	7587	11028.4	9670.3	8840.6	12178.3	15589.6	10383.5	9343.1	5907.4	13177.3	12389.6
APOB	48601.2	36627.6	24419.1	58426.4	75936.1	46601.7	4755.2	6918.6	4858.2	6730.8	8242.3	4736.9	8689.6	5783.8	7148.6	10537.2	5977.5	4019.3	4205.3	5430.6	8288.1
INS	224.8	245.8	222.2	216.1	243	252.4	287.3	194.8	171.9	476	249.8	215.2	200.9	595.5	192	370.5	232.2	393.4	139.1	212.2	328.2
FGA FGB FGG	1562.5	1495.9	1432.2	3117.5	1804.8	1208.9	2878.7	1932.7	1366.4	2091.4	7628.1	1363.4	1623.7	1346.7	346626.8	1567.4	1480.3	2231.3	4891.7	1560.4	1499.8
F3	1094.3	911.2	1054.1	2282.2	995.7	916.8	1184.9	1245.7	1342.1	1150.3	1829.8	884.2	1267.9	933.9	1144.8	875.3	1148.5	903.6	1667.2	764.8	1040.9
PTGS2	556.5	584.8	783.4	603.8	604.7	637.8	685.6	804.4	671.3	790	1448.2	559.3	634.9	561.7	624.7	507.9	608.4	796.6	441.6	672.1	793.7
CCL2	772.7	660	568.1	663.4	653.3	902.5	729.6	539.2	519.9	723.2	940.3	549.5	450.8	623.1	883.5	704.4	536.1	666.7	548.4	590.7	694.6
CXCL8	1161	1109.6	1104	968.5	1488.5	1259.4	1243.7	1228.1	1290.4	1167.3	1786.7	1803.1	1339.5	2043.6	1251.3	1446.3	1077.8	1455.2	2453.8	1033.8	1699.3
IGFBP3	1333.1	1383	1397.4	1186.9	1637.6	1160.2	1643.8	1320.3	1465.6	1466.9	868.6	1165	1496.4	1233.8	1576.7	1412.1	1022.6	986.4	1570.5	1374.5	1151.3
IGF1	688.2	844.6	917.7	696	789.8	821.2	925.1	922.5	1067.7	845.1	683.6	925.9	815.5	972.8	746.4	752.5	871.5	756.5	1066.3	822.3	742.5
PROC	2064.1	2298.2	2412.6	2057.1	2421.3	2181.5	2164.2	2032.1	2136.5	2106.4	1819.3	2325.3	2306.7	2165.3	1954.1	2252.3	2341.3	1899.2	1761.4	2649.6	2576
PROS1	3695.1	4479.2	3312.6	3166.4	4073	3713	4163.6	3317.2	3920	4297.9	3471.3	4536.8	4048.1	3621.3	4810.4	4514.4	3190.9	3429.5	4347.7	3536.5	4034.7
CRP	10382.4	32241.9	11252	2807.4	8603.7	2938.4	108351.5	51160.8	76652.2	98443.5	148844.2	46946.6	62397.3	81277.2	99829.9	101202.8	97240.2	119840	101232.3	10439.9	99336.9
TNNT2	3188.6	2931.4	3050.9	3039.6	2685	3331.1	2840.1	3160.4	3534	2838.6	2272.2	3322.4	2637.2	2940.3	1813.7	3402.8	3466.5	2685.5	3049.8	2642.4	3175.8
PLAT	482.3	863.8	357.8	386.5	444.7	642	1423.3	603.6	1957.2	965.9	939.6	1233.2	2285.9	877.5	812.5	727.2	623.3	777.5	1664.5	577.4	1508.9
CDH1	28782.1	33419.3	24677.4	27680.1	38011.7	27200.3	31555.3	14289.6	13241.2	26885.1	38362.4	25624.6	32052.7	18943.3	30750.5	32925.2	22046.4	29458.1	18251.9	32497	30590.5
TK1	638.9	700.7	649.1	583.6	556.5	621.2	702.9	579.8	575.7	642.3	514.3	620	538.4	535.8	350.3	556.7	515.9	657.5	397.4	663.5	656.1
KLK3	1047.3	983.5	3194.3	2256.5	920	1800.7	1212.3	816.9	841.8	974.6	709	792.3	636.2	785	1038.4	795	664.5	852	549.9	896.9	806.8
KLK7	83.2	76.2	68.8	97.5	68.7	67.5	98.6	72.6	159.3	1659.3	559.2	56.4	229.6	525.5	223.2	110.7	92.7	126.8	86.9	134.3	351.3
GPC3	832	1274.1	977.7	998.1	1106.5	901.9	589.8	773.4	880.3	754.8	917.2	911.3	1429.8	848.8	794.1	1032.1	598.6	762.9	588.3	1035.2	930.3
TP53	4310.6	4661.7	4971.8	8191.4	3637.6	5000.2	3880.2	4039.8	4181.8	3450.4	3410.9	4243.1	3230.1	3852.5	1557.3	4130.4	4104.2	3294	3158.3	3486.6	3768.6
CDKN1B	1164.7	1057.6	1128.4	1230.7	1009.9	1084.7	1072.9	1387.4	1050.1	1094.4	2061.1	1014.2	863.6	1822.3	802	1254.3	917.7	1296.3	1180.9	1099.3	824.3
EGF	3082.1	2499	1929.4	2080.3	1392.9	1575.7	2271.5	881.7	1923.8	1453.9	831.5	1706.3	820.5	1369.5	1367.2	1468.6	1521.6	886.8	805.6	2359.3	1867.5
IL6	670.8	730.6	662.5	591.4	649.5	614.2	1399.6	587.9	622	746.9	2170.3	679.3	491.2	736.3	900.4	634.6	602.4	794.9	896	667.5	610.4
TGFB2	388.4	445	344	324.8	343.1	337.9	417.9	264.1	355.9	371.7	503.5	314.7	263.4	319	271.1	305.7	325.4	323.6	209.4	355.3	280.2
TGFB3	523.8	567.1	469.6	454.1	550.4	448.9	637.1	426.4	413.1	532.1	509.5	509.2	561.8	448.9	439.9	469.7	443.1	496.5	502.8	527.8	541.7
BCL2	1257.3	1265.4	1303.6	1304.1	1315.3	1551.6	1437.9	1586.5	1888.3	1208.6	1088.5	1230.2	1296	2604.9	1489.9	1034.4	1405.6	1305.2	1459.6	1232.7	1167.4
MMP2	5335.3	5088.3	5393.5	5899.5	7596.9	4829.3	5492.2	6394.4	8510.9	7420.2	11226.2	4166.4	7825	4885.9	17469.5	6458.9	4468.5	6211.8	8429.7	6840.6	5072.8
IL1A	1388.3	1313	1970.9	1401	1469.3	1339.8	1275	1320.4	2042.9	1303.2	1637.4	1286.7	1334.9	1208.8	758.4	1317.7	1099.8	1134.4	1083.8	1294.8	1358.5
CCNB1	849.9	851.5	952.3	741.1	740.3	826.5	963.2	759.3	923.1	929.6	689.7	957.8	713.7	686.8	662	726.4	733.5	786.8	579.8	732.1	1072.1
PCNA	204.6	222.2	198.5	160.1	180.4	166.5	199.6	136.3	137.6	190.3	146.4	151.4	179.8	141.2	121.5	151	150.7	150.4	82.8	183.6	140.9
CCL20	479	495.8	443.9	421.3	442.1	423.3	529.9	458.8	506.5	486.5	464.7	452.4	394.1	477.1	504.7	389.1	403.7	2852.1	314.9	473.3	411.2
MET	10268.1	9529.1	10929.6	10587.1	16675.2	11323.6	12473.5	12043.4	9482.2	8781.3	15624.4	10556	16279.5	10649	16495.5	11335.4	8987.3	13349.3	11847.5	12988.5	11702.5
AREG	838.9	927.7	1320.2	1418.5	1048.6	1951.2	1188.7	3319.4	3463.5	839	858	1236.1	1038.8	6747.3	2908.1	925.9	2360.7	1631	2792.6	1052.8	902.9
BTC	1014.6	1029.9	1031.6	1087.7	973.2	949.6	968.3	768.5	813.6	917.1	673.2	1020.1	663	741.6	679.4	808.9	765.3	713.7	755.6	908.1	769.3
HBEGF	258.4	243	244.2	226.4	247.2	253.5	282.1	278.4	286.8	258.8	280.8	557.3	301.3	347.3	367.8	241.9	259.4	247.8	236.7	254.6	225.2
EREG	2186	1770.6	1877.8	3239.5	1608.4	1705.5	2267.8	2164.8	2516	2036	1299.4	2391.6	1835.6	2142.1	630.2	2266.7	1867.9	1419.7	848.3	1728.2	1622.3
TYMS	377.3	425.7	450	405.3	405.4	372.5	371.2	367.7	370.3	384.8	403.3	394.4	792.5	10355.4	483.3	595	315.4	340.1	328	340.7	327
IL1R2	7403.4	7377.3	9896.5	11035.3	14973.9	10707.5	10971.1	10364.5	9293.1	9772.7	13559.1	9245.4	15466.8	8941	12954.8	9959.7	7967	10852.9	5713.9	9978.4	18443.3
FOLH1	572.3	489.9	806.6	728.1	575.8	522.3	793.8	555.2	1908.7	842.9	914.4	744	734	538.7	733.7	565.3	536.1	815.2	591.5	720.8	1122.7
MB	953.8	821.2	1636.1	1603.7	3010.3	2727.8	916.5	971	719.1	1285.7	1496.9	818	947.7	725.3	975.2	803	1067.6	1624.7	1896.9	878	865.9
PGD	2416.9	1741.7	6590.9	6377.3	1847.2	3422.7	460.6	3647.1	3881.2	1026.4	1630.5	398.5	1904.6	2817.3	22629.7	690.4	968.6	3415.5	8288	1404.8	2266.9
SERPINA3	274253	218623.2	222929.5	209129.4	232601.6	227171.1	247910	259338.3	296679	233573.5	293158.7	159263.2	325749.5	267041.2	356948.8	265574.9	273543.8	287007	284573.5	220450.4	268158.9
SERPINA1	747	879.9	764.3	669.3	849	719.5	1241.2	758.8	816.3	1009.4	1060.4	1016	807.5	651.2	728.8	532	636.3	708.2	706.5	830.6	569.9
SERPINF2	1379.3	1350.9	1102.5	1378.3	1246.4	1535.5	1342.1	1407.4	1235.9	1305.7	1317.2	1179.2	1450.9	1253.1	1499	1336.9	1323.7	1334.3	1245.8	1378.6	1087.7
AHSG	1572	1634.7	1826.9	1419.2	1362.6	1630.9	1114.2	1590.3	1558.6	1644.9	1084.4	2074.3	1369.3	1633	1081.4	1369.4	1734	1215.9	1454.1	1447.4	1548.7
A2M	74516.8	55902	54501.5	78395.9	88698.2	54198	20436.8	26680.4	30622.9	33398.6	45919.9	28083.8	61894.2	12941.6	10298.8	32709.6	25426.8	49435.9	25709.9	44135.6	36556.6
ALB	56795.6	41823.3	42368.6	65658.4	41650.2	42872.6	19347	21478.6	15893.6	17647.6	14925.2	15753.1	17555.7	14341.6	13951.5	17886.5	14039.1	16693.1	18941	20034.5	18807.5
PLG	10268	10870.2	9485.4	11740.6	13415.1	8144.8	7879.5	6688.8	6131	9278.3	9346.1	8613.4	11689	6169.3	15877.5	7840.7	6365.9	6273.5	4384.1	7287.9	6796.8
AGT	3033.1	4315.7	3715.8	3740.4	4613.6	2516.6	4924.3	3999.7	4777.7	3892.1	4554.6	3922.9	7576.2	3981.2	6492.1	5808.5	4222	5148	4698.6	4268.7	3520.7
SERPINC1	60015.5	43852.1	53166.1	68911.8	80213.4	68476.9	50055.9	60922.8	29579.3	37557.8	71915.8	35419.5	65933.9	49020.2	124149.2	53874.7	33078.4	77335.5	41347.8	64808.9	26206.5
APOE	4159.9	6120.4	5898.7	3765.9	4437	11998.5	24918.4	18018	24319	21677.4	30275.1	32687.3	21327.1	27678.2	19772.1	64796.9	16212.8	16411.9	9693.7	35448.9	48313.8
APOE	129076	135017.6	138830.8	123283.1	136385.7	185919	241569.4	264219.8	313608.2	222314.7	281666.2	169105.5	303988.8	298178.3	422538.2	334141.7	233970.6	221845.3	205949.3	264215.4	293156.8
GOT1	3802.8	3738.9	3124.1	3287.3	6136.9	2969	3028.7	2779.6	2660.2	2922.3	2477.8	2378.1	4404.1	2662.7	1951.3	2915.9	2677.2	2170.8	2120.5	2581.3	3534.2
B2M	1028.6	820.7	786.6	919.3	1148.9	963.5	1075.9	1108.5	791.8	1175.6	1494.3	1194.9	809.7	1373.6	726.5	1068.5	1109.3	1739.5	14228.3	1030.2	963.1
FGF1	229.2	282.4	218	187.8	220.3	208.3	240.5	184.2	176	228.5	200.2	204.7	172.6	199.5	144.8	201.8	177.1	200.3	129	219.6	189.7
POMC	630.7	869.5	585.2	1078.6	641.9	712.3	561.2	517.2	607.3	656.1	813.8	688.1	555.1	524.6	461.2	2531.1	450.3	492.6	498.8	638.2	485.5
NGF	692.2	644.1	644.6	1017.1	780.8	601.2	673.6	598.6	673.1	866.7	609	875.7	796.4	628.5	748.4	857.6	653.1	727.8	7884.6	778.7	570.4
NPPB	836.2	935.5	833.2	4825.5	769.4	923.1	890	847.3	765.5	924.2	1205.6	952.7	614.4	727.1	772.9	876.2	754	768.5	1255.3	826.1	737.2
SERPING1	10512.3	8268.7	8994.8	7114.7	8754.5	7409.1	10848.5	6304.2	6211.8	11328.7	9973.3	9246.6	10007.5	5979.4	8057.1	7702.9	4831.3	7209.8	5025.7	8165.8	5487.8
C1QA C1QB C1QC	57230.8	52450.2	56430.4	57189.1	59218.8	51310.9	47814.8	45330.2	43422.3	42479.5	31870.4	49139.6	57678.5	53964.2	57269.6	53952.7	58792.6	62122.3	72198.5	49493.1	56747.5
C1R	535.9	145.3	130.1	176.1	184.4	161.3	143.5	732.1	524.4	471	1241	118.1	506.7	439.7	474.7	173.6	480.6	131.6	126.3	92.4	176
C1S	7491.1	8091.7	7609.1	6094.5	6783.2	7587.8	8213.4	7695.6	7783.8	8171.4	6143.3	8532.1	6442.6	7100.4	4521.2	6807.6	8231.9	6757.2	7921	7274.7	8089.6
C3	227123.5	187782	169492.3	172792.7	213235.4	167311.7	122493.9	121210.9	89712.8	109682.7	91108.4	85395.5	110932.1	84251.6	10567.5	87827.7	90342.8	65879.9	63845.4	57531.2	94364.8
C3	2690.9	3257.1	2633.9	1949	2564.8	2708.3	582.8	508.8	336.5	477.7	375.9	467.1	441.6	303.2	133.6	348.5	411.6	252.3	229.8	237.7	427.6
C3	107878.4	92804.5	104332.4	78530.9	146468.4	123271.6	3277.6	4434.2	3418.8	3696.3	3718.4	3971.9	4947.3	2146.7	311.9	2500	4241.9	3144.2	3198.4	1839.1	3899.8
C4A C4B	83835.5	94079.9	125175.6	87772.7	97823.9	63218.2	121007.9	141735.6	201074.2	142992.2	137223	106607.1	184173.4	158191.7	185444.5	149626.4	187255.1	162979.4	137919.3	142929.9	147464
C4A C4B	3416.2	3883.9	6337.1	2565.9	7720.6	1675.2	535.8	263.5	879.4	230.6	1091.5	348.3	1152.4	419.8	334.8	1228.3	610.4	734.6	562.4	625	1808.2
C5	6261.3	8666.1	7990.6	6607.1	10299.3	7726.4	10262.2	8723.8	8334.9	8127.4	8353.4	8925.5	9199.9	8094.6	7740.9	8272.7	8595.4	8847	7488	8269.6	8632.9
C5	12780	11017.1	10443.3	14754.9	13410.8	9387.7	14568	8910.1	7456.2	24086.1	21014.7	42084	12807.1	9098.6	11691.1	11699.1	13035	15913.8	20107.7	7894.2	16901.1
C5 C6	839.5	1134.3	1038.9	903.6	1413.5	992.7	1546.9	1160.4	1039.7	1273.2	1096.7	1111.2	1358.2	1380.7	962.5	1408.8	1221.1	1127.6	954.7	1260.3	1101.8
C6	52847.1	80821	85165.1	48602.9	53491	87289.1	93930.1	96912.9	113381.3	86467.8	98402.1	83330.4	97233.8	90910.3	25187.2	65899	103155.6	106285.1	73438.1	80340.5	100900.8
C7	1255.7	1685.7	1752.8	1497.2	2126.9	1667.5	1637.7	2009.5	2029.5	1484.2	2012.5	2327	1318.7	1036.5	1870.9	948.1	1885.3	2054.5	2998.8	1748.3	2833.9
C8A C8B C8G	3260.9	3377.6	4479.2	3308.3	3562.3	4767.1	3435.9	5613	5209.2	3805.5	5508.5	6109.1	5225	4035.7	3923.7	4526.4	5309.1	4226.7	5012.6	3276.5	4563.5
C9	80524.8	79687.5	87389.4	65764	88260.3	66560.1	102958.7	99222.2	86254	99691.5	115689.7	83066.8	99120.5	103976.6	83709.8	87466.6	108005.7	121261.3	110452.9	79115.7	75499.8
CAPN1 CAPNS1	6414.2	6504.2	8732.2	7637	6625.1	6883.1	8385.6	9870.6	8041.9	5595.8	7141.2	6877.3	5373.1	14949.6	29554.1	6721.7	9569.6	6011.9	7778.6	6614	6071.9
CAST	3693.8	4761.1	5559.4	4098.3	4650.5	6334	5072	3849.1	3751.5	5133.6	5323.8	5105.2	5767.4	2948.7	7294.2	3689.5	3279.1	5344.7	5790	3969.6	3543.4
CA2	477.3	535.2	442.5	828.6	460.6	419.7	579.4	344.8	437.7	470.5	329.9	400	298.4	360.8	264.2	413.4	307.1	360.6	225.7	509.8	372.2
CAT	5148.3	5922.3	11537.3	12695.2	13564.8	21646.1	8726.7	19460.9	31694.9	4916	7977.3	12791.4	8997.7	58320.9	13951.8	6936.3	15479.3	17653.9	19329.4	8593.5	6412.8
CTSB	1595.7	1852.7	1972.7	2225.5	2113.6	1537.9	1980.6	1759	1537.9	1806.9	1627.5	1931.1	1890.2	1543.3	1463.9	2162.6	1599.7	1704.9	2717.8	1931.7	2138.2
CTSD	533.2	627.7	587.9	682.3	767.6	507.9	1247.4	873.3	1417.8	2424.1	1680.1	408.5	834.5	1070.8	1351.5	754.4	740.2	1136.4	782.9	604	2024.4
CTSG	1957.3	1878.7	2665.6	3645.5	2124.1	1796.2	1746.7	1880.6	1949.6	1858.3	2521.6	1676.8	2681.4	1647.4	4358.6	1723	1861.8	1473.1	1858.7	1619.1	1662.5
CTSH	827.3	1295	1143.5	1419	1308.2	769.3	812.6	1378.3	1630.3	1343.5	4055.2	920.8	2550.3	690	1805.7	1406.8	1099.6	1115.7	227.9	996.2	2147.6
SERPINA6	1427.5	1285.8	1368.2	1238.2	1216.2	1402.5	1266.3	1609.7	1516.1	1337.2	1038.4	1483.8	1271.1	1374	1734.8	1418.8	1331.1	1166.6	1285	1510.2	1281.1
F9	5629.9	8366.9	5923.1	2843	5700.5	4455.9	16479.4	8108	4647.7	13165.6	17753.2	11854.9	15739.5	10606.7	14640	10558.6	10497.3	16657.6	13130	4725.8	11263.9
F7	483.5	473.6	458	456.8	548.5	340.9	394.2	506	472	316.6	583.8	495.3	385.8	539.2	502.7	501.3	552.4	422.5	556.2	506.1	623
F10	4427.1	4836.2	3842.9	3902.5	5857.4	4613.4	4438.4	4352.1	2863.9	5211.5	3676.2	4743.5	5190.1	3737.5	5395.8	4909.2	4667.2	4409.5	3630.1	4968.9	4102.9
CKB	996.1	1069	1438.5	1791.9	1094.2	946.1	938.6	949.1	1086.4	1093.6	1983.1	828.1	843.4	811.5	3175.8	866.9	803.6	890.5	870	898.5	873.2
CKB CKM	783.2	1044.5	1817.4	1550.4	1910.5	1377.6	421.1	1170.3	817.8	1073.1	715.1	891.8	785.7	511.8	1129	928.8	744	1772.1	463.2	945.8	1233.9
CKM	841.6	1089.8	1417.9	1136.4	1620.7	1412.9	845.5	1417.9	1034.6	1325.5	915	1464.5	894.3	799.7	1029.4	1218.1	1081.4	1696.2	766	1151.4	1281.3
CTLA4	125.3	109.9	96.9	94.4	108.8	315.2	115.2	84	90.8	109.3	95.2	103.8	376.1	104.5	99	93.3	290	86.8	65.7	120.6	90.6
CYCS	1304.5	1242.8	1308	1152.6	1273.6	1247.1	1467.5	1371	1195.5	1418.7	1314.9	1203.6	1291.5	1308.3	978	1447.1	1156.9	1145.9	1090.5	1297	1119.3
CYP3A4	1864.4	2627.8	2436.4	1838.8	1957.6	2475.6	2265	1851.9	2476.2	2102.2	2224.8	2635.4	2194.3	2269.1	1188.4	2785.3	2250.2	1917	2206.3	2724.4	3653
ELANE	399	551.2	841.3	945	425.2	252.1	301.3	180.1	271.6	296.9	219.7	529.3	180.5	237.9	221.1	199.9	340	174.8	156.7	218.1	229.3
COL18A1	52027	45895.5	36624.9	47822.6	60994	54629.3	57354.7	54213	38761.7	63785.1	98402.6	55656.6	49209.6	53973.8	62084.6	55919.2	45396.7	84696.3	150353.7	51816.9	55530.8
CCL11	969	1078.3	681	671.9	888.2	826.4	920.2	821.1	617.1	1158	917.2	1101.7	601.9	665.4	888.2	1021.4	571.4	1083.6	547.5	1093.8	729.1
EPO	617.2	985.7	728.6	651.1	1203.3	1000.7	1279.5	1816.9	793.6	1294.9	3617	2102.1	1537.8	2009	1067.2	1492	1801.9	1160.7	547.7	649.3	1226.7
MAPK3	463.6	544.6	770.7	575.3	679	594	603.4	1229.8	1046.7	587.1	719.8	680.3	739.6	1142	1703.8	484.7	792.1	708.5	724.8	736.5	665.5
CFB	26070.6	25758.3	24021.8	21420.8	27179.3	22522.8	33189.9	31020.9	32019.2	31610.1	34688.1	31342.4	30329.3	35492.7	24809.4	32379.8	36023.2	35218.7	22572	34678.6	37200.4
CFH	79675.8	77273.7	72019.4	56169.8	84373.8	76594.6	82768.9	81953.2	79435.9	79303.3	81432.8	65326.3	85755.3	74300.3	79032.8	73963.3	83771.8	81168.9	77485.3	82517.6	87312.6
FTH1 FTL	14240.9	14796.4	9754.6	16423.4	10443.1	17952.6	27221.1	16556.1	75440.6	9623.5	39470.8	17438.3	36046.8	2784.7	11565	22689.9	18245.2	16892.6	100224.3	10177.1	40723.5
FGA FGB FGG	32726.4	24150.5	36864.9	29852.1	83633.2	19205.6	52636.2	36996.5	16285.1	47925.1	92489.2	47417.4	36210	24793.6	631359.9	25340.1	22145.2	41542.4	98516	77010.9	22275.3
FN1	14087.1	15331.1	17237.7	19251.5	27928.3	15028.7	11723.8	15280.6	13065.8	7769.8	10311.9	11442.2	9992.9	13401.6	46762.4	13486.6	10007.7	15200.5	20468.1	13966.3	23068.8
CX3CL1	1365.8	1512.9	1740.7	1432.8	1783.1	2123.7	1557.1	1918.8	1713.3	1509.1	3160.3	3068.1	3418.2	1371.7	1714.1	1747.4	1858.3	1785.8	3785.2	1549.6	1920.6
CGA FSHB	5516	6854.7	290.4	523.1	5932	402	2051.9	4546.9	2960	5991.2	7093.8	4563.9	5146.4	4582.2	481.5	3902.9	4377.6	5652.9	1202.4	7305.9	2634
GCG	949.8	673.2	2994.7	732.5	385.9	811.4	2654.6	1909.8	515.8	4043.2	6924.5	1686.7	578.3	1259.1	641.7	3648.2	1461.2	2733.9	2481.9	1599.2	446.1
HP	8188.8	51778.6	9197.1	16380.4	20377.8	3551.1	37129.9	25752.6	16955.1	47925	33955.3	34371.8	52490.9	7513	51162.4	34932.7	36078.2	24096.1	16718.6	32754.6	28948.7
HPX	968.1	907.3	894.8	857	944.7	512	293.8	770.5	363.3	190.9	1127.5	1142.9	316.5	1430	494.9	983.3	1035.9	1586.5	1808.5	399.2	676.8
HGF	1368	1492	1581.2	1421	1394.7	1411.9	3030.5	1765.9	2448.8	1837.7	2758.7	1799	4757.4	3137	1524.6	2023.5	14066	1926.2	2733.3	1340.1	1568.5
GH1	498.9	548.6	465.6	1023.6	497.8	459.6	506.8	367.7	432.3	487.2	378.1	419.1	338.3	395.4	234.1	400.9	353.6	390.3	262.2	470.2	385.7
Human-virus	295.3	296.5	244.1	229.4	253.1	239.9	272.9	234.9	205.5	266.5	1015.8	234.1	212.4	218.6	208.8	232.6	224.7	221.3	177.5	284	220.1
HSPB1	709	1077.1	1230.2	789.7	737.1	876.5	926.2	1322.3	1023.6	682.1	768.6	1022.8	667.8	1216.4	1327.1	746.6	798.4	1405.1	892.8	967.4	730.6
DNAJB1	474.5	481.9	458.8	429.1	456.9	463.5	496.9	526.4	580.8	467.4	401.6	492.6	429.6	741.9	695.8	432	463.5	432.6	406	464.8	424.2
HSPD1	1058.4	1047.6	1039.9	1087.8	868	1021.7	1026.3	941.6	1121.5	1178.1	914.2	1039.7	781.8	1032.2	1726.8	1084.3	950.9	804.6	1122.2	936.4	1024.3
HSPA1A	3493.3	3738.8	11156.7	5265.6	11347.1	8693.5	3739.5	6442.1	6171.8	3482.2	7130.9	5160.5	6716.8	5122.5	19450.2	3285.4	5235.2	6060.3	5936.1	4341.1	8356.5
HSP90AB1	9425.1	12320.6	17636.6	16613.3	20539.5	15020.5	20272.2	26241.1	25390.3	13985.7	19931.7	17896.1	24712.6	26450	64203.2	11561.7	21748	22903.8	23597.4	14728.5	33411.3
JUN	2533.4	2674.5	3032.5	2911.4	2256.1	3210.8	2533.1	3477.3	3352.5	2715.7	2692.1	4281.7	2913	2753.2	2440.5	3418.2	3363.7	2959.5	3344.6	2434.4	3275.3
C3	56294.7	56960.1	47502.5	39334.2	63139.7	47691.1	12559	9900.2	8530.3	11809.9	11569.5	16513.4	12992.6	11241.3	2675.5	12074.7	12308.1	8656.2	10674.8	10714.6	10960.3
IFNGR1	671.1	637.6	761.7	2497.1	935.9	824.3	656.8	929.7	632.9	740.4	1046.3	909.8	872.2	675	337	721.7	756.3	752.1	1814.5	688.2	699.2
IGHA1 IGHA2	2581.2	2540.2	2607	3265.7	3093.3	2616.5	2668.9	5199.5	7880.4	2450.3	3237.2	4008.8	2151.3	3043	3845.8	3229.6	3542	4531.7	3518.5	2352.5	2163.5
IGHD IGK@ IGL@	864.2	799.5	4860.8	2590.6	3996.9	524	1160.4	1347.3	11112.4	1519.2	6682	488.3	4105.6	7818.2	26751.1	5918.5	3001.3	5922.7	3252.9	3407.7	6891.1
IGHE IGK@ IGL@	928.7	438.6	8384	780.3	397.3	662.5	1807.6	822.8	7863	209.7	20232	781.1	12277.8	1058.9	2195.7	2699.9	284.6	7628.6	389.8	621.9	209.2
IGFBP1	216.9	328	1599.4	365.5	5403.2	442.8	297.8	246.2	1025.2	283.4	1534.7	1259.1	733	1234.6	1831.9	537.2	353.1	313.5	4253.6	860.1	249.8
IGFBP2	506.1	228.2	342.5	331.2	483.1	353.6	385.3	395.8	566.5	328.1	1795.6	666.8	444.7	424.9	530.2	282.7	375.2	473.1	3086.8	719.1	327.9
IGHG1 IGHG2 IGHG3 IGHG4 IGK@ IGL@	238651.7	170659.6	178218.1	235453	176860.3	178211.8	177135.6	165168.7	210439.1	156747.2	189131.4	128633.6	197642.1	195709.8	317490.6	226786.5	195442.7	204850	201454.6	190526	159245.6
IGHM IGJ IGK@ IGL@	3546.1	9462.9	5819.2	22077.4	2965.9	6640.3	3409.6	4307.6	3839	2993.8	11993.7	4210.2	8116.4	2457.6	8611.3	9854.2	5546.3	6050.6	5435.3	4463.7	8633.5
IL11	679.6	694.6	627.2	610.9	648.2	626.4	760.8	649.9	671.9	680.5	1097.2	575.6	727	743.4	808.6	606	610.6	575	518.3	617.5	611.6
IL16	417.7	414	473.9	406.3	404.3	389.3	400.6	441.8	397.1	411.2	411.8	433.5	379.2	356.3	337.1	378	405.3	378.3	329.1	419.5	390.7
IL2	2352.5	2277.4	2255.7	4068.5	2676.8	1790.2	3450.5	3708.3	4339.9	3166.9	5630.4	1819.4	7621.7	2943.9	4912.8	3082.6	3427.9	3145.3	3097.8	1528.9	4487.6
IL3	1735	1698.1	1947	1770.2	1895.1	1995.1	1848.1	2525.7	2263.3	2125.2	1609.8	2211.9	1790.8	1857.1	2115.3	1890	1958	1695.9	1736.6	1647	1887.8
IL4	747.4	746.7	684.8	630.9	683.3	678.3	735.4	688	683.5	705.9	621.6	13513.7	578	734.1	609	655	607.4	625.8	559.6	701.2	619.7
IL5	389.6	417.3	386.1	329.7	352.9	377.4	429.6	339.2	367.2	400.5	432.5	401.4	303.1	333.8	488.8	351.8	428.2	319.3	417.3	372.5	480.3
IL7	293.8	306.6	257.6	236.7	257.5	254.1	308.7	189.8	204.4	291.9	259.7	256	195.3	224.2	129.5	227.8	185.4	239.3	136.9	287.9	207.3
IL9	572.9	524.1	480.9	9624.3	541.9	486.9	587	354.9	340.6	477.4	557.9	406.5	415.1	618.7	214.7	526.9	317.2	439.8	339.3	473.7	377.9
LDHB	536.7	823.4	775.5	649.9	1125.9	1058.2	817.6	1541.7	1369.2	834	689.2	1452.1	992	1420.3	1450.8	878	1178.5	1226.8	1077.4	965.6	960.8
LTF	32759.2	24652.2	46871.1	46420.6	27978.7	32630.8	20170.8	25711.4	27375.7	24176.7	16307.2	17225.4	19996.1	28164.7	9646.4	17824	26481.5	19042.6	11662	25257	30980.1
LAMA1 LAMB1 LAMC1	734.9	905.7	949.9	938	1497.1	1024.7	903.4	1083.4	1668	980.6	1537.6	1330.2	1491.1	1163.6	3156.8	1533	1048.8	863.1	1626.7	872.7	1494.5
LEP	2648.9	4980	1360.4	1380.3	1714.9	2144.4	2614.2	3647.1	2895.3	8743	6540.7	5773.2	3744.3	3024.8	1789.1	3459	6370.7	4224.1	4797.7	1968.5	3804.5
CGA LHB	3437.6	2472.4	542.9	505.1	2167.6	511.2	950.2	2375.5	2342.3	2119.6	4309.1	2755.4	2368.3	4028.1	601.6	1563.6	2838	3456.7	2494	2824.1	1473.6
LTA LTB	224.8	220.7	178.7	204.3	218.4	191.7	195.4	213.6	167.8	292.5	246.7	165.4	213.6	223.7	189.1	197	440.4	171.3	161.1	222	211.6
LTA LTB	2219.7	2075	1912.4	2218.5	2472.7	2626.4	1883.8	2309.8	1975.6	2065.2	2286.6	3115.4	2149.8	2370.1	2116	2038.6	2152.7	1923.7	2162.7	2332.4	2428.5
LTBR	7389.4	7334.1	7406.9	7371.1	5920.3	8677.8	6592	8338.7	9150.7	6272.6	6694.4	7939.1	7187	7213.1	2942.9	7958.6	8751.6	6515.8	6795	6152.2	7916.2
LYZ	757.5	903.8	673.2	990	807.3	693.9	823	688.3	494.2	781.1	1572.2	609.4	609.5	1110.6	500.5	683.5	752.5	1081.4	3283.3	687.9	689
CCL8	416.1	434.6	349.2	423.7	375.7	367	410.2	312	305.3	423.7	347.7	366.7	301.5	325.3	290.9	305.3	315.9	361.7	229.2	373.4	340.6
CCL7	1381.3	1504.4	897.8	2293.2	1137.4	1350.9	1490.9	1262	1076.6	1938.8	1294.4	2087.5	1322.9	1510	401	962.1	1615.6	1778.4	1308.9	1203.8	1959.9
CCL13	686.6	712.7	600.9	587.3	679	584.9	761.6	575.2	579.9	710.4	688.1	573	601.7	630.1	598.9	544.6	537.4	630.5	494.9	724.2	606.5
CCL3	1280.6	945.5	905	1225.3	1019.5	1204.9	1361.7	933.5	886.1	1792.1	1928.1	1395.1	1165.6	1907.5	627.8	1061	987.1	911.6	1328.2	842.5	928.6
MMP1	8453.7	7156.8	1630.9	6422.1	2244.9	3679.4	23239.1	2663.6	4516.9	7137.8	8421.2	3949.8	5036.8	13337.8	866.4	5781.3	3323.7	2757	16338.1	8919.8	2293.2
MMP12	852.5	711.7	1345.6	654.1	1823.3	1236.2	1156.3	1786.3	1076	959.9	3714.1	894.4	862.5	1092.8	813.8	1312.6	1561.7	2347.6	4281.7	1595	2913.2
MMP13	761.6	703.7	720.6	883.3	845.1	1117.4	1048.7	731.4	851.7	718.6	722.8	1005.6	794.6	702.7	770.3	827.2	775.5	883	1452.5	682.5	984.3
MMP3	918.9	1426.9	3731.8	1581.1	2736.6	4498.5	1782.8	1046.4	1993.6	1965.7	4835.9	2307.6	2718.2	711.2	1902.5	1599.9	1844.4	1509.7	3624	2353.5	831.2
MMP7	1108	1711.8	893.8	1132.9	2003.8	1787	1997.5	1293.2	1356.1	2016.4	3946.7	2764.4	1711.4	979.5	1525.1	1688.2	1251.7	2311.8	1906.6	2283.9	1773.2
MMP8	5850	3387.9	7698.8	13372.7	6361.5	6094	8287.5	5896.8	10086.9	6914.2	4382.1	3891.5	5315.1	5414.3	975	4252.4	2512.9	4939.3	1970.7	4092.6	6889.4
MMP9	648.3	625.6	935.2	866.3	537	634.6	878.5	604.7	973	722	573.4	474.9	392.7	489.2	646.8	562.6	707.9	551.3	355.7	579	504.3
POR	1922.3	2659.5	3705.9	4260.7	3991.9	2842.5	3990.1	3689.3	6229.7	2939.4	3103.2	4855.9	4712.2	2382.8	23905.8	2836.2	4073	2238	3531.1	3106.1	19476.4
OSM	1663.8	1749.6	1699.8	1556.3	1302.7	1884.3	1477.3	1588	1762.3	1419.2	1288.6	1910.6	1489.9	1579.7	537	1741.9	1807.1	1347.6	1350	1415.5	1693.5
SPARC	2795.5	2368.5	2182.9	2074.7	1569.3	1794.7	2906	1471.5	1770.4	2180	1176.7	1647.9	1415.3	1959.1	367.9	1651.1	1764	1794.8	1046.6	2204.2	1688.4
PDGFA	3479	3552.5	2074.8	3031.1	2396.3	2172.4	4719	2156.9	2007.9	4505.6	2691.9	2514.9	2427.7	3680.3	683.4	2443.3	2159	3099.4	1273.8	3404.9	2227.8
PDGFB	5548.6	3815.8	1905.8	4512	2428.7	3549.3	11845.2	2147.9	2940.9	5411	5627.2	4617.5	5731.8	4085.8	1119.8	2366	1987.1	9691.4	2781.5	4842.8	2890
GPI	413.6	495.3	1098.4	850.8	825.3	577.7	800.2	1156.3	1326.7	562.6	671.6	996.5	901.3	888.3	2246.5	506.5	646.2	915.3	459.9	754.6	1125.2
PLG	1202.7	1311.2	1131.7	1077.1	1156.4	1152	1202.4	977.5	1062.3	1184.9	989.9	1185.5	998.4	1024.8	716.5	1060.6	998.9	963.1	810.9	1134.1	1082.6
PLG	4320.1	4491	3613.4	4281.7	4737	3602.6	2929.4	2881.4	2464	3401.4	2647.7	2961	3471.4	2569.6	4428	2859.1	2793.2	2066.4	2012.5	3076.9	2648.3
ITGA2B ITGB3	15705.9	4746.7	5220.9	8920.1	4118.1	4323.5	2170.8	2990	5000.9	2880.2	4219.7	2800.3	1910.9	2832.9	4547.6	2473.3	2797.3	1748.3	1985.6	1474.4	2106.8
KLKB1	32455.4	48150.5	37366.3	42839.8	57215.7	40127.3	27161.7	28052.5	30344.9	32220.4	23714.3	36802.1	41711.4	31855.8	37206.2	33732.3	39281.4	26160.6	26943	41472.9	50148.3
PRL	4501.2	4165.9	4292.7	4380.4	3968.7	4205.7	4187.9	4620.3	4786.3	4547.9	5044.5	4120.2	4899.6	4273.4	12609.1	4943.3	4520.9	3749.2	5279.9	3839.1	4532
SERPINA5	14633.8	1829.1	33349.4	3404.2	1141.1	2746.9	56230.1	55314.3	12994.4	39597	54170.8	27368	1699.3	69227.5	91432.5	61678.6	45979.1	64271	33151.2	35124.1	1745.8
PRKCA	1773.1	2073.8	2258.6	2288.7	1318.3	2653.9	1333	1574.9	1241.2	1050.2	1052.5	2433.9	901.8	1166.8	3717.3	1015.9	932	1196	2681.7	1078.6	913.3
PRKCB	2718.7	2860.1	5432.2	5258.1	2245.9	5737.2	3392.9	11534.5	3741.7	2168.7	2214.9	3878.2	4578.8	4665.7	24860	2435.8	2300.7	5143.6	11383.3	2712.6	2599.3
PRKCD	5592.7	4699.2	5627.7	4703.6	4570	6640.1	4290.1	5525.3	5928.3	4070.7	4537	5870.7	4351.1	5119.4	4756.5	5108.6	5878.5	4463.8	5107.4	4212.3	4943
PRKCG	507	457.3	532.4	438.5	481.6	439.2	455	349.9	393.1	448.8	455.6	360.4	321.4	423.6	1005.7	365.9	335	375.4	458.5	425.6	1060.7
PRKCZ	1537.7	1506.3	1354.3	1228.5	1592.5	1284	1564.1	1204.2	1436.6	1365.4	2554.9	1285.6	1548.6	1443.2	1522.8	1123.2	1293.3	1244.3	1165.4	1341.4	1335.9
F2	86098.5	75842.4	91991.5	76230.5	89158.1	56065.9	31465.2	33945.1	23842.6	62184.5	90684.5	29487.2	112482.1	21273.6	219802.5	45863.5	44160.2	68700.7	46578.5	47803	51651.1
SELP	29587.5	33196.5	18275.2	21592.1	36155.4	13360.8	28037	17911.1	12393.3	20123.6	22216.5	19719.4	16947.7	26991.6	17572.1	19284.8	14150.6	21289.6	18073.5	23835.8	20500.2
CCL5	45933.2	27487.3	19193	17351.8	17151.3	28235.1	82042.4	12717.2	17844.2	56807.4	39894.1	33513.1	53122.2	23051.4	16989.5	35524.1	18888.2	55719.6	39752.4	39639	22077.1
REN	492.2	539.9	700.1	582	502.4	871.1	1374.7	326.7	1282.8	1003.2	1549.1	876.5	660.6	470.7	648.1	346.1	362.1	667.4	326.2	1143.6	321.5
RBP4	215.7	200.9	252.4	204.9	213.9	221.2	209.1	185.9	206.5	269.1	163.2	176.5	140.9	133.5	115.3	204.1	168.9	149	183.1	196.5	139.5
SCT	347	363	349.2	480.1	331.6	322.4	335.3	265.2	276.7	348.4	260.2	294.4	294.4	279	207.4	295.5	258.5	296.9	392.6	330.1	341.5
SAA1	162	591.9	160.4	132.6	133.6	923	12393.1	530.9	2281.5	3665	42832.6	4427.6	451.5	1720.6	454.3	841.6	17528.3	11367.7	498.6	221.3	4078.7
APCS	30278.6	44580.7	40292	31158	33662.5	43161.4	38044.5	26596.1	22991.6	30238.6	33113.4	28551	29457.7	16060.4	25139.6	35685.7	30930.1	35628.4	26811.7	27323.8	30074
SOD1	1280.2	1313.8	1283.8	1238.1	1316.7	1338.9	1313.6	1509.8	1618.3	1172.5	1006.1	1117.5	1206.9	2108.3	1581.7	1015	1323.5	1233.1	1382.1	1209.3	1052.2
BIRC5	966.8	1057.1	1102.7	894.4	894.6	1189.7	1024.5	1233.5	1207.8	1071.5	925.2	1437.9	995.5	972.1	1432.5	1158.1	1181.7	1020	958.3	982.3	1155.8
TGFB1	2668.1	3003.3	2424.8	2241.8	2371.2	2450.3	3183.5	2238.7	2423.8	2415.1	3892.8	2685.3	2018.2	2417.7	3075.9	2288.8	2269.6	2523.8	2123.6	2536.1	2350.4
F2	40979.9	35988.4	35516.9	36135.7	37060.3	24376.6	12077.9	11289.8	7999	24053.6	20296.4	11411.6	30926.6	6664.6	530.6	17255.8	13111.5	15725.5	11930.8	16252.3	16312.7
TG	333.1	330.2	300.7	274.3	311.2	292.7	332	275.7	257.1	323.5	341.3	350.4	254.3	253.3	214.7	274.6	239.9	262.5	174.2	472	274.4
TPO	2267.6	2546.9	2671.9	2120.9	2222.3	2596.3	2450.9	2797.3	2714.1	2412.1	2470.6	3472.2	3789.3	2289.4	2613.1	2746	2722.6	2349.6	2455.9	2281.2	2542.1
CGA TSHB	1944.6	1120	853.5	589	1676.1	963.8	299.9	1679.9	137	1195.5	1453.4	3577.3	1166.6	1321.3	1626.3	1442.8	3502.4	818.9	325.5	1499.3	1759.1
SERPINA7	43090.1	49882.8	36387	35239.9	49100.1	48252	43469.6	49801.5	43913.8	44255.1	34967.3	38961	59962.2	39481.3	49086.9	37857.8	40784.9	46191.4	45120.3	41641.7	43106.2
TIMP1	405.5	394.4	327.2	339.7	411.8	323.1	717.1	348.6	410.1	389.9	597.9	428.9	371	431.1	255	306.6	462.9	472.3	590.4	400.1	383.4
TIMP2	478.7	505.7	472	416.3	534.5	512	394.9	443.3	489.9	514.8	479.6	399.4	318.1	363	561.2	375.9	356.1	400.2	641	600.8	429.4
LTA	959.3	939.5	1018	917.3	915.6	1053.5	925.5	972.3	985.4	920.1	913.2	963.7	927.6	923.2	932.6	886	1155.4	818	998.3	874.6	923.6
THPO	276.4	358.4	358.3	290.6	500.3	341	550.7	314.8	384.2	376.2	1375	704.9	498.5	267.5	344.8	496.1	263.5	367.4	1214.7	325.9	517
TF	267142.7	211459.5	218013.4	245676	213892.2	208079	189061.2	243792.5	269946.4	210777.5	213501.6	149142.2	261660.5	269756.8	397488.7	252445.3	233289.3	225980.8	71754.1	216413.7	226139.7
PRSS1	4855.4	3919.6	5394.2	6226.8	9516.1	6363.8	6609	6705.6	5693.3	6026.8	5417.7	7222.3	4874.8	2098.2	5413	7146.5	1130.5	13170.9	22048.9	11629	5866.4
RPS27A	759.1	927.9	1200.3	1090.7	1430.9	1860	1112.4	2177	2462.1	710.1	983.6	991.9	950.6	6020.3	1651.8	732.4	1669.5	1520.5	6216.9	898.7	750
PLAU	2004.2	1970.3	2773	1873.7	2797.8	2875.6	1861.2	2454.1	2099	2477.7	3681.7	2732.4	3040.4	2009.3	3620.4	1993.4	2370.1	2010.3	2733.9	2153.4	2469.9
VIP	474.2	494.4	468.1	450.1	445.3	481	530.9	551.1	550.1	457.6	412.4	397.2	421.1	801.9	539.1	389.1	483.3	439.5	402.9	460.3	377
VTN	75081.1	71336.1	56488.4	72385.8	50045.5	63168.6	64194.4	63599.4	75210.1	31411.5	75972	43551.9	67241.9	62145.8	109461.1	62058.6	51493.4	24811	25834.7	31490.5	42222
GPT	4367.2	4610.6	5072.6	6261.2	5354.6	4991.4	3897.2	4322.5	3346.1	3027.4	3640.7	3499.6	3294.2	4691.8	4954.2	3133.3	3683.4	2954	4413.5	2890.9	3631
F5	12616.2	15973.4	13808.6	11921.4	21428.4	17105.6	15294.9	26829.9	19949.8	14114.4	26342	23123.9	25379	21802.5	163170.1	24325.4	19790.4	27659.8	27496.2	21048.5	21100.7
FASLG	898.4	733.3	962.5	3394.5	993.1	1090	750.7	982.5	813.8	1067.7	1250	945.3	1028.5	1060.5	1256.3	1227.7	998.2	1017	1535.4	944	837
CDH2	2703.1	2526.5	3411.4	6085.7	2777.2	2405.8	2580.2	2162.6	2322.5	2800.3	2486.5	2285.4	2287.6	2162.8	1527.9	2370.6	2334.4	2063.1	2950.5	2060.8	2153.8
NID1	6431.1	7837.2	3502.4	5901.7	5880.4	4518.7	13027.2	6162	6283	7080.9	9758.5	5121.9	7772.4	8416.8	6476	4906.3	5570.4	9706.5	6229.5	7402.4	8511.4
MMP10	1168.7	2307	3085.2	3395.5	2650.4	3933.1	1499.1	3289.1	3829.6	2546.3	3929.7	4484.4	3212.7	2793.4	1043.1	3640.8	6068.5	7573.1	12620.5	2647.1	2621.5
KRT18	489.7	543.9	580.4	583.9	522.7	537.4	520.8	444	520.9	468.1	379.2	486.5	325	711.2	374	452.4	389.6	415.8	444	434.2	517.7
GAS1	720.6	706.7	741.6	728.8	805.6	678.9	708.5	703.9	667.1	807.2	901	729.2	749.6	661.3	652.7	676.3	629	736.1	1580.1	718.6	633.1
CD36	9041.8	6959.6	6564	6914.6	8143.7	8803	3182.3	7253.8	6743.8	7613.7	9399.6	10055.3	11220.9	8403.5	15509.3	7373.9	7893.7	6134.6	8904.5	7355.6	12061.1
GSTA3	173.9	188.6	188.6	195.8	169	165.5	175.5	139.3	154.5	205.8	138.7	173.4	129.1	168.9	395.2	170.6	141.5	142.8	128.3	180.5	154
FST	614.3	653.8	708.8	587.4	663.9	733.3	678.6	781.4	821.2	640.5	610.6	808.8	671.1	969.3	640.8	656	1340.1	666.5	763.9	634.6	644.3
GNLY	1428.4	816.9	605.2	1057.1	1614.1	730.7	1587.5	1232.2	1111.7	1277	1605.5	1973.6	782.1	612.8	1790	1482.2	1102.7	2529.4	1790	977.4	1072.8
LCN2	701.3	669	974.3	1310.1	654.6	915.9	805.8	793.3	750.9	874.8	719.5	584.5	494.1	1011.7	394.3	565.5	840.9	937.7	2178.8	680.9	673.3
HBA1 HBB	439.4	316.1	647.3	10548.4	585.1	3210.9	517.5	1370.6	1142.7	701.8	789.6	260.7	297.9	2529.1	989.3	503.5	654.7	693.5	837.4	538.2	301.9
FGF7	880.3	790.8	894.8	849.4	983.2	1135.4	1020.5	1542.4	1538.3	886	1289.1	1139.4	1325.4	2633.5	1760.6	991.9	1395.6	1135.1	1671.8	912	831.5
IL17A	639.4	697.1	615	10335.4	611.1	569	671.4	489.1	532.1	677.1	473.5	586.8	587	514.1	461.2	569.5	566.9	577.4	766.5	659.7	916.3
IL12A IL12B	442.3	543.3	420.4	428.7	434.6	459.5	426.3	341.2	317.2	430.9	296	388.7	247.1	327	231.7	349.3	286.1	346.6	231.2	821.8	329.7
IL10	402.3	433.9	355.7	322.9	377.9	343	393.7	276	279.2	374	290.9	322.3	233.9	525.5	217.3	305.5	244.8	312.8	186.8	394.3	278.7
IL13	1379.5	1424.9	1361.2	5380.6	1184.9	1418.2	1458.1	1281.8	1434.4	1471.7	1359	1607.5	1094.9	1206	1148.6	1286.7	1344.1	1265.3	896.7	1328.2	1363.7
VCAM1	8864.7	7067.9	7635.4	8689.2	10236.5	9126.6	7125.5	8528.1	6894.3	9205.6	10783.4	9149.4	9608.1	9801.8	10212.1	8724	8085.5	8306	18465.8	9451.5	11958.2
PECAM1	1316.9	1402.1	1264.4	1182.3	1296.6	1303.9	1431.6	1170.6	1175.8	1301.5	1121.9	1376.9	1212	1128.3	1058.2	1194.8	1156	1174.6	972.3	1248.8	1208.1
CSF2	828.4	560.1	635.6	529.6	599.6	558.2	587.6	595.5	552.2	595.7	618	481.5	519.7	537.6	679.9	687.9	512.4	790.8	506.1	553.5	526
PDGFRA	1927.1	2928.6	2414.1	3165.8	2947.7	2199.1	1775.3	3571.1	2586.8	6729.4	2564	2811.7	2674.4	1829.5	1706.3	2272.8	2056.2	3989.5	4653.7	2122.1	2114.2
CSF3	1217.8	1077.6	1558.2	1439.2	1626.5	1212.5	827.6	1399.3	4727.5	1260.2	46510.5	1894.4	2536.8	1418.4	1422.1	1073.5	1147.1	1266.2	2334	951.5	1126.7
ENO2	518.9	597.8	592	693.4	611.2	600.8	599	720.2	726.7	638	609.4	645.4	9873.6	806.3	906.1	557.3	578.5	577	574.3	516.8	546.7
SFN	7598.8	7341.5	8784	7586.1	4849.2	7809.9	7788.9	9682.2	7433.6	21378.2	10041.2	7107.3	5039.4	7291.9	9906.2	7348.9	9715	9152.3	17341.7	7278.3	5086.7
SIGLEC1	189.1	194.5	205.9	170.1	201.9	181.8	186.5	159.2	161.9	184.6	196.8	171.3	172.7	206.4	187.2	159.9	192.8	168	205.6	184.6	211.6
TNNI3	658.7	656.3	699.1	573.8	681.2	685.4	779	3784.7	2886.5	1378.4	1770.2	14355.6	1623.3	608.8	3051.8	1590.1	1436.1	5139.5	2797.7	657.8	1410.7
CGA CGB	2138.4	4924.2	673.1	1629.2	23406.1	811.5	1573.4	10405.9	10982.3	4277.1	18271.9	12036.6	9930.6	6147.2	621.6	6774.5	11810.1	2894.9	5476.4	5783.8	2937.3
FABP3	6275.7	9138.1	2253.1	2342.1	9986.1	5237.5	19549.9	8713	11061.2	18105.4	22118	8836.3	12435.3	11233	13151.3	6702.6	11446.6	13812.6	78769.4	8622	9592.9
CST3	1180	1165.3	1150.6	1173.9	1742.2	1477.1	1486.2	1226.5	1343.8	1745.8	1918.6	1512.3	1207.8	1462.2	967.7	1237.9	1553.9	2053.6	7994	1542.1	1204.2
BGLAP	1413.8	1509.3	1458.2	1272.8	2400.3	1893.4	1491.7	1421	2081.1	1060.3	1177.4	1432.2	1513.8	1335.3	1205.3	1155.6	1685.7	1378.7	1225.7	3274.9	2076.3
IL1B	914.6	1043.3	770.8	851.2	732.6	798.3	1078.8	663.1	761.2	966.5	679.1	951.4	620.1	703.3	950.8	757	987.6	722.5	584	862.6	862.6
MPO	21619.7	28044.4	39727.3	42204.2	23989.2	19885.2	16287.5	17793.3	15938.6	24695.2	19549.9	26800.4	23097.2	8929.7	11648.8	12985.4	14833.3	21284.9	11219.7	18150.3	19144.1
KLK6	2023.9	2160.2	2006	1883.9	1795.6	2090.1	1865.8	2101.8	2124.2	1756.3	1960.3	2125.1	2034.7	1951.8	512.9	2090	2051.8	1844	1716.7	1815.2	2158.4
TNFRSF1B	8364.2	8135.6	8102.8	9046	14345.6	9412	11645.7	11212.3	11146.6	13989.4	24374.1	13956.3	13182.6	13483.1	12077.2	11738.2	13654.9	12683.6	61295.3	10404.4	11711.6
IFNG	649.1	626.3	647.9	1147.5	804.1	566	571.1	912.7	668.5	615.1	793.2	643.4	2431.3	572.6	804.8	705	568.1	589.2	673	660.1	791.8
SOD2	33126.2	32243.1	40190.2	46033.5	43502.8	37662.1	27854.4	28246.2	47224.8	36013.7	46952.1	33631.4	64429	32882.3	55170.3	41719	34491.8	38252.5	24095.9	40192.2	41744.8
IFNB1	851.3	808.8	821.7	1365.3	959.4	812.1	845.4	772.5	988.9	877.3	1003.4	2995.8	810.9	730	584.5	1111	686.2	714.3	1105.4	881.1	1207.8
SLPI	14573.7	17657.6	17491.3	15485.9	25998.9	23426.7	28009.8	22215.6	16311.9	25000.9	48763.3	25951.5	32251.8	18398.3	20096.3	26850.7	20524.5	27833.3	32985	23288.1	17689.5
TACSTD2	391.1	434.1	431.5	354.1	412.3	429.4	407.6	358.8	362.7	383.2	327.8	403.5	455.2	403.5	322.6	365.6	335.7	345.6	288	371.1	382.8
CLU	1686.4	1705.8	2278.5	1534.6	1118.7	2008.6	1690.9	1713.3	1546.4	1400.8	1706.3	2068.5	1122.8	1522.1	969.6	1602.4	1755.6	1604.1	1350	1697.2	1622.1
SPINT2	1531.7	1436	1512.7	1448.6	1555.8	1184.1	1151.1	1312	1519.7	1105.7	1197.3	1347	907.8	1017.9	1050.4	983	1650.4	1315.3	1071.3	1572.2	1223.3
BCAM	1432.1	1205	1410.2	1664	1711.1	1632.1	1286.5	1880	1910.1	1355.9	2688	2045.9	2270.6	1541.6	1717.2	2247.9	1500.8	1628.9	2238.5	1959	1999.1
MSLN	726	700.9	600.2	706.2	621.5	648.4	816.1	664.5	707.7	693.5	639.7	560.1	2384	813.5	4576.5	506.6	551.2	560.3	438.9	605	491.6
INHBA	4205	5765.3	4134.5	4417.4	4268.5	6216.2	6535.9	5334.3	5217.7	4166	17288	5000.7	8750.8	4353.7	5603.3	4567.5	3909.4	10418.9	12529.5	5359.2	8761.2
IL6R	10504.4	8152.5	7808.7	11406.6	10743.3	13036.1	11678.2	7491	8366.8	11608.8	9100.5	13997.3	11511.2	18443.8	13827.4	6939.5	9452.2	11724.2	8698	16807.4	8275.9
SELE	22511.9	24213.5	8407.2	26646.4	30685.5	15761.9	14638	25811.3	16249.4	12897.3	31032.9	20291.1	34668.8	27388.2	48581.4	37404.9	23282.5	25855.5	30208.4	14045.2	34630.8
MIA	2393.7	3039.5	2145.3	2365.7	2892.6	3728.1	1636.1	2023.7	1918.4	2755.8	2968.4	2172.1	2544.3	2020.8	2259.8	2867.4	1607.7	2576.8	4027.1	2467.1	1361.7
SCGB2A1	30741.6	28901.8	25429	28649.7	27462.5	24490.8	29025.7	25259.6	24461.8	29922.9	22782.1	22065.5	27345.1	24897.7	12409.4	27578.7	24917.2	23324.1	22302.7	25920.1	25211
IL1RN	1409.1	1472.8	1340.9	1260.2	1200.6	1456.8	1557.1	1242.6	1418.8	1367.4	1097.8	1454.5	1214.2	1497.7	769.3	1296.5	1366.5	1131.9	1068.9	1137.2	1523.7
TNFRSF1A	970.7	1036	920.5	1006.4	1201.6	950.1	1389	1174.8	1042.5	1319.9	2628.7	1341.1	1155.8	1113.7	1151.9	870.7	1251.8	1519.4	11556.6	927.3	1015
ANGPT1	5434	5110.4	3202.8	4270.7	4035.4	3373.8	7070.6	2683.3	3424.9	4381	3015	4438.2	2448.6	3589.9	928.2	3470.1	2876.7	3717.9	1745.6	5660.6	2678.3
ANGPT2	109.9	123.7	88	87.7	168.6	117.1	213.1	158.2	102.5	157.8	431.9	125.6	162.9	127.2	141.1	120.3	210.1	174.7	580.4	150.4	119.8
IL1R1	6532.7	5274.1	6658.8	8152	9601.5	8629.5	7091	9165.4	9233	8341.3	14850.9	9032.3	14830.5	5340.9	11735.9	8411.3	6063.5	7429	13904.9	6539.5	7668.3
TFPI	29087.2	33744.8	22435.7	25360.8	55474.8	33607.6	51377.8	31438.4	12967.9	43547.7	62045	36437.9	50183.9	39930.6	47546.3	49916.8	24347.8	54855.4	30734	43951.1	35188.8
MDM2	289.4	320.2	266.5	246	293.5	259	305.8	217.5	251.6	298.5	244.4	277.6	260.1	250.4	228.6	246.6	227	242.4	197.4	301.2	242.1
FGFR4	1895.7	1761.1	1731.5	1628.3	1413	1677.1	2763.5	1680.2	1718.3	1562.7	1441.4	1504	1486.4	1638.3	620.3	1860	1686.7	1368.5	1389.2	1600.9	1589
GRP	605.2	671.1	566.1	794	568.1	533.5	648.9	413.9	589.2	595.9	551.4	503.3	322.5	456.8	284.4	475.1	377.4	457.5	731.7	583	443.8
IFNA2	151.8	157.3	154.4	133.6	139.5	160	144.8	131.6	129.7	145.4	139.3	155.2	111.7	122.1	112.3	131.1	127.7	143.5	99	137.7	127.4
ALPL	93575	101865	119255	171299.3	77152.6	88880.5	54245.5	107872.4	77859.2	79971.8	55404.9	55649.8	71642.4	87295	31678.8	50839	73152.7	54881.4	41423.2	66912.2	85585.9
TGFBR2	1227.8	1203.8	1492.6	1597.5	1114.3	1520.4	1441.3	1625.4	1643.6	1240.2	1180.5	1906.7	1437.4	1538.6	1773.9	1829	1659.9	1309.3	1795.9	1207.9	1826.7
CDH5	7763.5	5457.7	5776.3	7520.4	7813.6	6251.9	5048.3	6040.4	5041.2	4970.5	9801.7	5880.6	10170	5438.3	6936.4	5946.2	5875.5	7156.1	8766.8	6577.7	5378
FCN3	673.2	829	658.8	732.8	786.7	931.1	739.9	696	788.5	736.1	681.2	783.8	795.7	553.1	663.6	915.3	780.8	357.7	827.2	502.5	896.5
H2AFZ	1532.2	1219.3	2160.8	2418.4	2485.6	1661.3	676.1	519.9	692.4	748.6	14009	709.3	1503.4	757.8	3511.3	585.1	617.1	592.5	655.4	770	963.7
NPPA	1400	1796.9	1267.1	1127.6	1306.4	1172.7	1496.9	1362.5	1291.3	1447.5	4455.7	1270.7	1198.5	1157.3	1718.7	1214.9	1236.4	1682.4	1110	1232.9	1376
PLAUR	648.6	686.1	693.6	573.9	610	665.7	748.3	558.8	678.4	681.6	744.8	751.7	593.7	658.9	618.5	609.2	611.5	628.5	1282.5	607.1	595.7
IL18BP	3213.6	3058.7	3943.4	4424.7	5826.1	4204.9	3598.3	5238.1	4329.1	3847.6	10838.7	6195.7	7701.2	6539.8	12801.6	7018	7087.1	6157.3	17892.1	3920	7754.3
TNF	631.4	644.4	652.9	585.6	645.1	567.4	658	509.2	570.5	648.5	544.4	560.9	469.8	515.9	481.4	536.2	485.9	531.4	454.3	651.3	533.1
ERBB3	374.3	454.2	351.3	378.5	490.3	375.4	436	441.4	368.3	441.6	513.1	455.3	553.4	351.4	713.7	443.4	433.7	674.7	341.9	475.2	460.8
RB1	2281.9	2300.9	2886.3	16613.4	2068.1	3113.5	2339.9	3386.3	3345.6	2528.5	2543.8	4149	2991.5	2575.1	3519.6	4897.7	3422.2	2595.7	3278.9	2281.4	3851.4
CD4	660.4	673.4	644.3	572.8	668.5	644.6	675.7	578.1	823.7	666.7	622.1	579.5	894.7	583.5	544.2	607.9	596.4	588.6	694.4	645.3	568.9
C2	2873.3	3164.1	2617.9	2620.9	3230.3	2485.9	3004.8	2891	2589	3398.8	3220.6	4055	3456.4	3007.4	3020.6	2979.5	2857	3076.4	3761.7	2477.1	3232.6
PLA2G2A	1770.6	2369.1	2226.9	1290.8	2394	2335.3	2664.3	1503.4	1540.7	2546.2	3612.2	2260.6	2336.2	1989.7	3592.3	2385.5	2953.6	2464.3	1710.5	1667.3	1948.8
TNFRSF11B	5906.6	6663.8	8602.8	6571.2	5873.7	10955.2	7466.2	13117.8	12020.9	7909.5	16581.9	12706	11162.8	7020.5	9353.9	7857.5	11920.5	11520.5	9036.8	7167.9	10304.2
TNFSF11	586.2	473.8	552.1	428.3	489	624.8	1512.9	653.9	618.5	508.4	568.5	710.1	529.6	457.8	351.9	525.7	596.4	631.9	454	480.2	584.2
KRAS	1080.3	1159.3	886.9	914.7	850.1	823.5	998	1020.3	1101.9	1144.3	1136.5	792.8	1203	915.4	862.9	914	857.3	735.4	450.1	1289.1	868.5
PTHLH	891.4	860.8	839.7	728.6	708.8	910.3	817	749	743.4	769.5	2013.1	825.9	654.5	704.1	626.3	771	705.8	797.7	990.9	759.3	687.4
MYC	846.8	904.8	812.4	11043.9	806.6	773.1	983.5	663.1	699.7	901.8	584.6	762.8	499.5	689.8	342.9	847.6	626.5	705.5	496.2	787.9	650.5
TFF2	437	431	552.3	433.8	741.9	488.2	662	420.5	537.8	530.1	1332.4	494.9	504.2	538.4	595.6	518.1	371.4	600.9	3736.9	491.7	523.8
MDK	2759.7	4279.9	3055.4	2482.9	3840.3	3948.4	8669.2	2612.6	3707.7	4504.6	4366.7	6563.6	173337.9	40136.8	11431.7	5281	2931.8	4330	27555.4	4228.2	3548.4
PGF	947	976.8	919.2	1618.6	881.8	914.8	1296.5	856.6	863.8	1004.9	826.9	1049.2	927.8	795.4	408.4	910.5	806.1	875.3	808	913.1	857.5
EGFR	22790.4	24810.9	23618.4	26176.5	31204.4	24986	19464.2	23349.2	19076.1	24628.5	23358.5	20987.2	33983.8	21044.5	28259.8	24563	20284	18218.5	15403.3	25053.3	23687.5
MMP14	747	699.6	609.1	841.7	662.4	927	729.5	814	764.1	822.4	969.8	993.7	943.3	859.7	654	929.5	1193.6	1414.7	1093.5	957.2	787.2
PKM2	1634	2297.6	4949.2	3534.7	2095.8	3247.3	6739	14374.1	9292.5	5998.5	5782.5	5961.3	9154.7	7282.8	22008.3	4211.8	7291.6	11288.6	10464.6	8423.6	7922.4
EPHA2	1704	1626.1	1811	1987.2	2759.4	2005.1	2435.4	3250.2	2266.6	2483.6	5132.6	2787.5	2963.6	2144.1	2210.6	2204.2	2542.8	2762.2	14082.7	1951	1919.5
CTGF	1424.7	1245.2	1303.4	1404.4	1163.5	8505.6	1395.8	1826.5	1924.1	1642.1	1584.1	1382.3	1296	2096.3	1452.6	1643.1	1376.9	1491.4	1518.7	1521.5	1135.4
F11	1584.1	2321.4	1866.4	1406.7	3459.1	1506.4	2252.8	560.3	855	1867.9	1344.2	1658.2	2243.1	1080.4	2294.8	1192.8	1558.6	1981	1230.5	1617.9	2096.8
CSF1	1849.9	1626.1	1936.2	1783.5	2211.7	1717.2	2251.1	2118.4	2246.1	2180	3099.1	2527.4	3283.5	2011.1	2751.3	2201	2205.8	2419.9	4866	1790.4	2334.6
SPP1	1556.3	1598.7	1601.2	1869.8	1351.4	1568.1	1620.9	1621.1	1665.2	1440.6	1725.8	1453.3	1660.4	1559.6	740.9	1672.6	1554.3	1556.9	3430.1	1362.5	1553
CNDP2	2393.8	2649.3	2302.7	2032.6	2173.4	2087.1	2839.6	2254.6	2275.5	2583.6	2342.9	2393.5	1864.9	2140.9	1506.2	2116.4	2128.7	2320.7	1718.9	2589.9	2190.7
PIM1	1133.7	1158	1308	1068.3	1060.7	1093.8	1229	1007.2	1037.6	1212.4	930.5	1091.5	922.9	916	931.5	1064.8	925.6	985.1	735.3	1094.1	1071.3
PTN	754	805.9	626	4090	887.5	620.9	1404.1	670	1140.3	1044.5	1125.5	960.9	25153.8	3042.8	778.7	1086.8	698.2	1273.5	2581.1	932.5	599.7
THBS1	31857.3	19423.7	17682	14484.8	11282.9	16142.7	21474.1	7824.3	9218.4	24384.8	8192.4	17469.9	8616.1	13149	1874.5	19867.3	8616.2	13261	7946.8	23487.3	16462.8
FCER2	3448.9	3411.2	1639.5	3610.6	3157.8	3231.2	2380	2881.4	1875.7	3695.3	3635.3	3602.6	5888.3	5667.5	1736.1	2236.6	5008.5	3190.3	14521.5	3723.9	3140.8
CD38	784.4	735.4	1213.1	687.2	652.1	738	23214.4	663.2	689	721	725.7	791.8	580.4	652.6	545.6	802.7	605.8	590.7	528.3	620	871.4
FAS	865.1	1193.8	1137.9	2334.5	1963.7	1204.9	1640.6	1298.8	1031.2	1706.2	2167.2	1885.1	1346.9	1140.9	1524.5	1270.3	914.6	1455.8	2485.4	1160.7	1358.4
PAPPA	8333.4	8566.2	7729.9	6577.5	11166.3	5284.8	8058.4	11638.7	4856.6	15771.4	14208.4	9880.5	7622.4	24240.8	15578.8	7071.4	7206.6	19620.5	20629.6	9565.6	6459
HNRNPK	384.9	394.1	370.5	2090.7	385.9	356.5	403.8	335.7	323.1	386.5	348.1	337.1	344.2	292.2	276.4	343.9	279.5	336	282.1	352.5	312.6
CHGA	1037.7	1050.6	2749.3	1978.7	497.2	931.6	4306.5	3684.6	1563.1	1013.9	26065.6	1270.7	483	2955.8	34476.5	1786.2	1458	1493.5	19667.7	1646.7	611
KLK11	1682.5	1374.6	1180.2	1780.4	1848.3	1263.3	1636.2	2076.2	1951.1	2219.5	3694.8	1163	1879.1	2028.7	1121.1	1792.2	2521.9	1270.6	5578.5	2046.8	1584.3
ADM	2727.5	2427.9	2785.1	2479.1	2296.7	2010.9	2869.4	2805	2859.8	2397.2	2384.1	1700.2	2973.6	2500.7	2623.9	2497.3	2370.5	2221.1	2512.7	2125.7	2087.2
CTF1	922.7	934.7	924.9	831.1	888	854.4	907.3	799.7	783.4	920.5	808.7	856.9	667.9	701.3	531.4	780.7	733.7	822.1	779	845.8	761
NPPB	1128.1	856.8	943.3	1140.5	973	1202.4	7146.7	27487.8	11776.9	9849.3	96481.9	14400.2	17591.1	16889	43510	16192.2	9610.2	20554.2	76478.4	5044.7	3400
ADRBK1	1842.6	1579.7	4802.5	3969.5	2620.3	2838.6	2337.5	7111.3	4869.8	2348.8	2230.3	2089.8	4324.6	2857.5	8598	1642.7	2976.3	4045.8	3020.9	3060.8	3449.9
UCHL1	1984.6	1845.4	1913.4	2349.5	1950.2	1801.4	1480.4	1548.3	1389.4	1327.8	1262.4	1302.3	1330.8	1527.4	1894.9	1386.9	1315.5	1107.4	1186.6	1336.3	1342.7
SELL	5731.3	4966.3	4782.3	5170.5	4864.2	6190	3833.9	5478.3	3671.7	4759.9	2649.6	4427.3	4543.9	5357.3	3130.5	3987.6	5119.6	4274.9	4055.4	4283.2	4137.8
ICAM1	4382.3	1667.4	3347.9	2667.8	3830.5	2545.7	3077.7	4767.3	1452.5	4296.8	3968.9	3113.9	4656.3	1553	6245.4	4373.7	2790.6	3056.9	4020.7	2521.7	3242.5
PF4	269276.4	209076.1	197568.9	243119.2	206569	182254.7	215046.9	203048.1	224359.7	201693.7	166673.2	130044.3	130696.4	236026.5	8707.2	228217.9	191861.5	206506.6	125110.8	228988.3	203202.7
TIMP3	3410.3	4096.8	2220	3086.5	3209.9	2248	7385.2	1658.7	1349.2	3399.3	2389.3	1663.5	2666.5	11025.6	964.7	2784.5	2625.4	6906.6	2243.2	2331	7235.7
FGFR1	596.4	647.1	579.7	638.6	823	649.2	482	616.8	546	584	600.6	555.9	657.8	584.2	546.6	499.4	563.9	455.4	1147.8	646	394.3
SERPINF1	39386.9	41414.2	44771.8	42332.1	51660.4	43265.6	41284.3	40990.3	35252	48745.6	52537.5	36437.9	43849.4	37622.9	43278.4	41150.5	52661	43607.7	59614.4	35648.8	41481.3
MIF	900.9	933.1	1409.4	997.2	962.8	1065.3	984.7	1131.9	1696.9	907.4	1117.5	924.7	995.4	1396.9	948.7	894.2	1158.5	959.4	1119.4	858.7	919.5
CCL24	521.9	599.2	504.5	437.6	482.8	469.6	530	403.9	416.7	507.6	390.3	477.8	406.9	428.5	298.3	428.9	392	411.6	308.2	824.6	450.4
ALCAM	9130.7	9086.3	7377.9	8588.6	12791.1	7848.3	8477	10524.3	8228.6	10059.6	12663.8	9307.7	14826.6	9748.8	10886.8	9296.9	9408	9841.6	11168.1	10600.2	11718.2
CXCL13	1649.4	1429.9	1444.4	1724.3	1021.7	1804.9	5224.9	1924.7	1404.3	1629.8	1832.6	1829.6	1454.3	1407.8	1022.3	2140.3	1733.8	2122.5	1597.9	1918.3	1298.2
CCL27	914.9	793.5	723.6	682.9	804.3	760.6	713.7	725.9	677.5	788.2	796	983.9	761.8	845.3	646	661.4	788.4	701.9	928.4	780.7	569.8
CXCL5	799.1	825.2	803.4	659.6	717.8	783.5	943.6	789.3	707.1	1035.7	3063	835.1	692.2	738.1	563.3	1043.7	735.4	806.5	610.3	1029.1	775.2
CCL26	1312	1289.4	1477.3	1402.5	1190.5	1448.2	1281.3	1448.2	1461.3	1371.9	1215.9	1594.9	1203	2347	1738.8	1290.2	1403.1	1159.2	1288.6	1440.6	1310.4
FGF4	378.5	415.3	332.8	308	351.1	324.1	387.8	282.7	295.9	357.3	304.1	393.3	585.5	359.3	259	275.9	308.3	295.7	223.5	356.8	284.9
CXCL6	3613.2	2832.2	2381.9	2411.4	3661.9	4947	2708.9	2219.9	1755.8	3520.2	2855.8	4751.2	1714.7	2340	1338	3071.6	4793.8	4260.3	3644.6	2249.4	7871.4
CXCL1	1578.8	1453.1	1438	1343.5	1220.3	1624.2	1434.1	1287.7	1446.4	1300.5	1116	1589.6	1184.3	1391.4	665.7	1562.1	1537.6	1183.1	1203.5	1301	1578.8
CCL1	1546.7	1735.8	1728.2	1418.6	1296	1879.3	1662.9	1679.7	1728.9	1703.5	2004.9	2408.6	1493.8	1377.1	649.6	1574.7	1859.8	1652.9	1311.2	1531.2	1695.4
ICAM2	2275.2	2115.3	1926.5	2034.5	2104.5	1751	2287.8	2223.9	2033.6	2200.9	1696.4	1634.3	2518.4	2168.6	1523	2131.9	1872.8	1725.5	1677.6	1878.6	2008.9
ICAM3	1146.9	1258.7	1232.8	1056.3	1088.2	1241.1	1288.1	1256.9	1313.7	1453.4	4911.9	1574.2	1328.8	1061.3	773.9	1151.4	1251.6	1225.8	981.2	1214.4	1192.4
ITGA1 ITGB1	415.7	405.3	502.1	555.8	323.8	378.5	624.5	706.5	846.5	644.5	1085.9	876.5	606.2	494.8	3361.8	602.2	1171.1	755.8	918.6	577.3	1050.4
ITGAV ITGB5	6310.7	5466	9795.5	6665.6	8044.5	11522.9	6094.1	10221.7	7045.7	6866.3	8400.6	8361.8	8931.5	7617.2	18344.2	7067.4	4463.5	10151.9	13621.8	8729.1	7160.1
CXCL10	1420	1093.3	851.7	1159.4	1953.3	1278.6	1498.7	772.1	931.5	2964.8	3389.9	2184.1	1325.7	1422.1	1113.5	2743.1	2429.7	1744.9	1472	1511.6	2194.6
LEPR	1312.3	1929.5	2329.6	2196.7	2158.4	1932.4	2062.2	1413.6	1909.4	2036.7	2931.7	2023.5	2833.9	1949.7	3492.8	2324.5	1298.7	1979.4	1779.1	1686.7	1466.8
XCL1	761.5	886.6	695.4	648.7	712.8	706.1	778.9	572.4	594.9	778.5	574.4	698.2	524.2	604.8	443.6	660.5	592.2	634.9	439.8	734.2	614.6
CCL22	998.8	1318.7	497.3	912.9	1141.6	640.4	559.1	668.4	634.1	1047.6	1560	841.5	927.2	1045	647.8	764.5	1038.2	1240.5	1534.8	1286.9	1192.5
CXCL9	519.6	361	368.7	656.4	577	443.4	401	428.7	445.8	463.9	477.2	516	950.9	603.1	417.6	910.3	385	455.3	783.3	589.6	616.1
CCL19	985.6	653.7	609.6	733.7	640	584.2	685.9	667	501.6	742	1584.1	910.6	2053.5	636.8	336.7	733.2	1285	570.1	848.5	755.1	711.8
CCL15	2995.7	4609.1	2871.2	2713.5	7663.9	2504.7	4448.1	3534.7	2421.5	4176.9	8745.5	3732.3	2962.5	3365.4	2948.3	3328.3	3549.4	4476.8	10383.6	3037.2	3181.7
PPBP	50969.9	50642.2	34116.2	43786.8	34742.2	31947.2	62132.9	29388.4	35713.2	43357	29274.1	32157.8	29594.2	44527.7	3202.6	36998.5	34413.7	43221.1	22087	46727.1	32024.9
CFP	292452.1	241143.9	246592.9	238288.1	223480.6	245925.1	217357	242406.1	246000.5	204423.6	211205.4	137485.8	312043.2	283041	102574.4	248811.5	254721.9	250351.6	212067.7	229357.2	254959.9
CCL21	4956.6	3642.4	4268.5	5642.7	4219.9	4916.8	4198.7	3618.9	3199.9	5812	5774.2	6680.4	5952.1	3883.5	5990.5	4737.6	6071.7	4409.8	5582.8	4153.8	5477
CCL17	909.9	637.8	434	701.7	934.1	492.5	742.1	455.8	360.5	1133.9	1476.2	1141.9	598.1	671.7	203.3	544.5	499	1666.8	767.6	954	683.9
CCL25	1311.5	3258.1	1060.8	1244.2	1656.1	1197	1218.7	795.8	618.6	1457	1702.8	1457.5	479	1130.5	543.4	1594.4	2475.8	2351.5	1121.5	1618	936.1
TNC	16302.7	18524.4	18899.9	26127.5	26177.7	13135.7	28213	16600.5	12477	15986.3	46181.5	22149.1	28717.4	14423.4	28451.8	24894.8	17915.8	24552.6	11761.1	17254.9	19196
TIE1	9023.6	6724.3	7001.5	7058.5	8873.8	7815.4	8555.5	5500.2	6507.1	6463.2	8374.1	7814.8	8371.4	5887.4	9152.7	5371.7	4551	9232.6	9845.2	7802.1	9936.4
TEK	2251	1703.1	2181.3	2263.8	2457.2	2478.5	1920.3	2931.7	2015.5	1638.3	1973.6	2273.7	2573.3	2011.6	3235.6	1945.1	1843.1	2416.7	2578	2048.8	2412.4
KDR	9508.9	9804.7	7909.7	8972	10972.2	9288.2	10059.2	9581	9341.2	9595.4	10570	9862.4	11749.1	9319.6	10656.1	9685	9339	8671.1	10579.3	8282.5	9102
C3	307039.5	237415.9	239336.6	245598.1	245617.8	232819.3	172803.7	204549.6	191158.8	164117.5	166855.4	125562.9	201143.3	196379.8	36579.7	171888.9	181802.3	162405.8	140155.9	140966.9	188860.5
HMGB1	2828.5	2942.6	3152	2704	2250.8	3336	2414.3	2488.7	2778	2338.1	1851.8	3068.5	2065	2526	1188.1	2653.8	2898.5	2129.7	2010.3	2231.8	2717.5
CCL16	16197.3	8553.8	16160.5	15905.1	21989.4	15502.8	22019.4	20109.6	13888.3	24232.1	36016.2	28170.2	18992.5	19625.3	28028	22055	20328.2	21889.1	40736.8	10377.5	25172.9
CCL23	32666.3	27728.4	24607.6	41205.5	41085.8	56647.4	33961.2	91873.8	39764.9	51494.5	110593.3	75956	108987.3	40331.6	58014.7	61960.3	95577.6	84958	99509.2	34956.5	33880.2
CCL23	1686.4	1854.7	1153.7	1903.1	1986.9	2237.1	1921.8	3554.8	1593.2	2605.9	6320.2	2818.6	4420.6	2255.2	2425.1	2690.9	3806.2	3834.1	4859.8	1630.1	1416.8
CCL28	3143	1911.8	2516.9	5458.3	5461.9	4044.1	6075.9	3717.1	4406.7	3763.5	6399.8	5675	8279.2	18144.9	6933	4854.5	3447	6328.3	5366.7	3882.2	2801.8
IGF1R	4852.2	4078.8	5308.7	5513.8	8061.3	6280	3738.6	6143.1	4605.1	5218.6	6693.2	6558.3	7225.1	5042.1	8136	5713.2	5509.1	4561.9	11289.2	6086.3	6210.6
IL2RA	1032.9	954.8	1218.5	5253.9	911.3	971.5	955.8	1050.2	1128.3	1103.4	1278.7	1035.5	1943.1	857	1375.2	1122.5	993.4	984.2	1062.5	891.2	986.6
IL2RG	1060	1091.7	1434.1	1539.1	1223.9	1970.3	1366.5	3182.8	3150.7	1047.2	1064.5	1502.7	1238.1	5257.6	2818.2	1043.1	2243.3	1608.4	2582.6	1174.3	1217.1
IL4R	373.5	342.8	300.6	714.2	318.9	317.8	326.9	259.3	253.6	327.7	305.8	323.2	248.9	250	208.5	307.2	241.1	262.4	205.8	312.5	286.1
LBP	28877.6	27038.1	25403.8	20235.4	31122.1	25313.5	35309.7	37315.2	38819.6	24197.1	51745.2	24155	29111.1	35618.5	52928.5	36969.2	40684.7	49765.3	21831.7	21254.9	36328.9
VEGFA	2460.4	1988.2	1330.2	4576.9	936.6	3785.4	5825.4	1727.1	3706.1	1521	1766	4712.7	2233.6	1836.6	463.5	1361.1	1676.2	1952.8	1546.7	2668.2	2375.6
FIGF	690.7	557.8	500.5	560.8	1347.3	589.7	624.8	565.2	492.4	653	1163.3	549.4	1036.6	314.2	848.2	540.8	447.9	505.1	1222	523.1	673.6
FLT4	8122.5	6787.9	3689.6	7697.4	5485	6736.4	7291.6	5256.1	7220.5	9590.3	6805.1	6328.6	9686.8	7805.3	7961	7002	6615.4	8663.4	9709.1	4491.6	5511.5
CCL18	13228.1	7493	5071.2	10211.4	7186.3	8178.4	15543.8	6532.9	4797.9	20332.4	14761.2	8896.8	7931.8	18213.8	2744.4	7932	7757.8	5887.6	12490.4	6367.3	5557.2
F10	5501.4	6322.2	4736.8	4936.9	7617.9	5811.6	5830.8	5451	3665.5	6724.6	4635.9	6249.8	6677.4	4888.7	7261.9	6138.2	5916.3	5890.7	4455.3	6363	5640.3
CXCL11	3088.5	1419.9	1543.5	2899.6	4176.4	3090.2	27120.5	2736.8	1725.2	2169.6	2016.3	6914.3	2328.3	3550.9	4228.4	7764.1	4313.2	5309.8	1420.6	3235.6	4132.6
CFD	590.5	739.9	798.3	545.3	508.3	802.1	708.3	855.9	847.7	808.4	777.4	1000.8	614.2	607.4	293.4	581.8	910.3	773.9	2160.9	674.3	768.6
CFI	48814.2	59953.9	49427.4	43086.3	60259.1	50004	58144.3	50907.6	52906.7	56298	52516.3	46943.1	62766.1	64001.9	55863.6	57593	60544.1	63073.4	46195.3	51178.3	64382.4
CCL14	11529.5	10849.4	6759.4	7807.1	15895.3	11916.2	12544.4	15437.4	7976.7	21608.3	16545.1	17379.6	13490.5	9964.6	9905	8317.7	15057.3	20709.7	19089.1	13151.1	10804.5
MMP16	1276.5	1199.9	1439.6	1353.1	1290.7	1358.4	2157.7	1772.7	1673.9	1506.4	1582	1425.2	1684.7	1322.1	2168.1	1467.7	1376.7	1436.6	1403.8	1384.4	1360.3
MMP17	1131.4	1144.2	1058.7	1039.2	1184.1	1099.9	1242	986.9	1163.9	1074.5	1095.4	1313.4	1389.8	1028.7	1005.9	917.8	1003.2	942.3	1003.3	1321.3	1021.8
AIMP1	1887.4	1932.2	1858.4	1892.7	1728.9	1863.9	1956.9	1949.6	2000.7	1887.1	2043	1885.4	1887	1889.8	2058	1953.2	1884.2	2725.6	1651.3	1775	1963
CHI3L1	3965.4	19208.1	2753.9	18444.1	7215.9	3798.1	10859.3	5334.5	8455.6	22629.6	205006.2	8036.7	19341.4	5314.8	25814.9	16652.4	6396.1	56524.5	23344.2	6710.6	41378.1
FGG	9090.1	8204.7	7346.3	8580.1	11349.2	6015.9	19184.9	12969.7	9297	14016.7	62983.4	6922.7	12104.3	8167.9	638679.1	9398.3	8741.6	17204.6	37992.6	9545.6	9417.3
HIF1A	426.3	455.3	423	481.6	335.1	428.1	397.1	367.9	402.8	414.2	300.2	456.2	291.3	353.2	192.4	408.6	421.4	344.8	336.7	401.3	407.6
C3	25354.2	23753.2	19192.3	17805.4	33175.4	21895	12205.2	13889.1	11027.4	11975.6	16297.2	18410.3	16811.4	14063.1	3033.3	13992.1	13983	10475.6	14744.4	12226.5	13718.2
PLA2G7	1369.3	1780	1742.4	1779.1	1217.5	2012.8	1618.1	1440	1577.6	1390.1	970.2	1785.1	1254.3	1300.2	698.8	1481.2	1522.9	1115.7	1739.9	1493.7	1751.5
POMC	1132.7	1130.2	969.2	1498.4	933.6	892.6	1103.6	804.5	828.9	1097.5	790.6	890.4	660	817.3	575.7	883.1	745.8	839.7	683.9	970	880.4
CALR	2090.7	2072.5	2169	2011.9	1816.8	2094.7	2040.1	1934.8	2306.5	2146.6	1685.6	1870.4	1696.5	1879.9	1244.4	2134.2	2205.2	1676.9	1810.7	1741.8	2064.9
ERP29	3553.6	3652.8	5216	3746	4751.2	3873.9	6373.7	6195.4	6876	5971.5	8884.6	4490.5	5337.8	7279.6	5700.8	6093.4	9357.3	5612	9211.8	5177.2	5767.9
PDIA3	8656.1	8850.3	8479.3	8721.4	7997.9	10107.9	6400.4	7642.5	8519.2	6326.7	5236.2	7430.4	6675.5	7468.6	5088.9	8395.3	8741.9	5968.2	7495	6767.7	7944.2
EHMT2	787.7	985.3	947.8	1021.8	2978.9	1078.3	278.7	427	325.2	484.6	559.8	455.1	950.5	344.3	549.3	382.4	333.7	367.3	294.2	810	790.1
GSTP1	981.7	954.7	1135	1070.7	1067.5	937.9	975.9	1121.9	966.2	886.4	864.7	840.7	881.6	967.9	994.4	864.6	834.8	876.1	833.1	892	779.3
TPM4	5324.7	9816.3	10231.9	6400.8	10261.8	6086.3	5540.8	6127.3	4852.4	1778.6	1711.5	9032.3	1847.3	4446.8	76399.4	2860.8	4213	2508.6	11368	6050.7	2435.4
ANXA6	17642	13908.6	15447.5	18666.9	18350.4	16100	15816.1	21801.7	21168	18557.3	22840.3	15056.4	22803.7	18102	4458.5	20101.6	17709.9	18272.5	16834.3	16523.5	19757.8
GDI2	4064.1	5040.8	9392.2	9347.9	9889.6	11487.3	6248.6	16229.6	15888.4	5333.3	7306.8	5695.9	7310	30792.1	15497.9	5170.3	11678.1	11149.2	12509.3	7212.5	7972.4
ENO1	4785.4	5723.1	14409.6	9703.6	13443.6	9397.8	6979.3	15087.8	12153.2	7347	11096.9	7383.6	10901	15494	23510.4	4649.3	7954.4	11313	7890.9	7101.6	12667.2
PGK1	5642.8	5566.7	5419.7	5182.8	5162.4	4891.6	5186.2	4827	4399.5	4911.8	3320.6	4426.5	5785.2	4580.8	2394.6	5024.3	4571.2	3528.8	4005.7	4421.1	4434.4
TKT	7740.1	10396.2	19103.8	20549.1	20174.1	21683.8	13739.8	35351.5	33761.4	9201.3	10590.8	12420.2	13376.1	60934.4	35555.8	6597.8	22974.8	18939.2	26114.4	13141.4	12479.7
PPP3CA PPP3R1	328.3	395.4	513.4	572.6	496.7	432.9	519.4	554.6	371.2	532.3	710.3	512.7	654.2	383.8	967.4	377	451.7	505.6	415.6	532.1	428.1
AKR7A2	886.8	1004.4	2340.1	1688.6	1647.6	3132.2	2184.7	8001.6	7465.4	1481.5	1527	9015.4	1471.1	11635.1	4722.6	1545.5	5099.1	4210.5	7708	3462.2	2598.9
SOD3	697.8	788.5	702.2	743.1	826.7	740	480.1	673.9	666.7	610.5	600.1	672.6	471.1	548.9	500.5	629	663.2	690.1	1504.7	830.2	510.3
BCL2L1	753.9	921.2	980.2	765.3	844.1	1077.8	1026.2	1128.3	1001.6	882.3	1128.8	1315	850.4	826.2	587.4	779.4	1051.3	975.4	882.9	851.5	869.3
IGF2R	26918.2	34600.5	31265.6	31777.9	46453.9	29392.8	38153.5	30005.7	44422.8	41802.9	42164.6	24256.2	43469	29948.6	59048.6	44992.9	32396.9	46309.5	43581.4	41679.6	43908.9
AGER	369	300.3	1262.3	916.8	476.8	256.1	238.3	363.4	318.6	414.2	2447.1	797.9	404.4	447.3	394.1	976.2	310.8	357.1	391.6	546.4	300.7
NAMPT	1737.1	1621.4	2949.3	2001.2	2394.8	2156.3	964.4	1089.8	1208.6	868.4	734	1042.9	1252	689.1	340.3	959.8	950.7	895.6	907.2	803	985.7
NME1	1487.7	1348.3	1532.1	1329.3	1191.8	1463	1578.8	1310.3	1472.7	1223.3	1182.9	1164.8	1380.7	1343	620.3	1443.6	1280.7	1173.1	996.6	1269.5	1317.5
TNFRSF11A	1277.8	1207.4	1262.2	1180.9	1035.3	1327.5	1135	1161.1	1313	1116.2	828	1185.4	968.6	1149.9	609.8	1309.5	1334.7	970.5	1095.2	1096.6	1255.7
BAD	1624.8	1722.1	3240.9	3318	2373	4703.7	2541.8	8068.3	8976.3	1576.8	3158.3	3087.5	2681.6	14584.6	8768.6	1970.4	6116.6	5163	7089.9	2149.3	2198.6
BCL2A1	5693.2	5171.8	5273	5198.6	5481.4	4716	4474.3	3961.3	3587.8	4201.8	2907.3	3810	3952.5	3912.9	1191.2	4559.4	3939	3209.1	3087.5	4332.6	3979.4
BID	994.8	833.6	1160.8	1126.9	1030.1	845	1024.2	1531.1	1356.7	929.1	935.7	928.8	786.4	1277.6	1469.7	831.5	1318	850.2	1985.9	866.7	766.3
CASP2	667.4	684	583.4	655.6	620.9	710.4	697.9	437.3	445.2	612.8	437	529.8	406.1	499.3	380.3	505.6	405.2	544.3	292	624.5	442.2
CASP3	2285.4	2599.2	4327.1	4421.8	3379.8	3841.6	3513.2	7677.8	6887.7	2550.9	2393.8	5824	4075.3	6556.6	7903.2	3354.3	4509.1	3399.6	7456.7	3291.8	3268
CASP10	7047.8	6699.5	7184.3	7247.2	7276.3	6022.9	6268.3	6427.2	6281.2	6227.8	5947.6	5174.8	7395.5	6140.1	4642	6718	6003.3	5931.5	5998.8	6272.9	6231.8
AKT2	810.7	723.8	733.8	760.6	778.5	673.4	646.3	625.5	618.5	623.4	697.5	554	577.6	594	1523.8	539.3	555.1	668	513.7	553.1	585.7
CHEK2	389.8	410.3	1296.4	424.7	775	400.8	391.9	300.1	275.2	351.1	297.9	661	291.1	373.8	239.5	5915.4	256.5	447.4	170	332.8	299.9
BIRC3	423.6	424.8	425.9	538.7	387.7	412.7	440.3	357.3	388	421.3	307.2	491.5	293.9	384.3	272.2	386.2	347.3	357.3	288	407.8	461.4
DIABLO	3215.3	3450.5	3063.4	3058.5	2516.5	3222.9	3068.7	3057.2	3278.6	2641.5	2426.7	2616.9	2708.5	3570.7	1403.9	3118.5	2872.9	2305.2	2185.6	2587	2607.7
TNFSF9	397.2	380.4	380.4	355.4	391.7	499.6	419.7	367	331	389.4	594.9	332	512.9	321.3	378.3	338.5	317.1	354.5	280.4	388.1	395
CD80	830.5	917.8	920.8	737.9	819.5	847.4	861.5	786	814	840.7	793.1	1016.6	803.9	738.8	623.3	800	800.1	823.7	650.1	823.4	841.4
TNFRSF6B	798.2	888.2	763.2	939.3	784.3	719.5	855.9	658.1	717	840.1	710.6	696.1	742.5	681.3	713.6	709	651.1	671.8	727.2	760.2	727.5
LGALS3	11020.1	14159.3	10924.2	11407.7	19565.4	10200.2	10520.2	15922.9	11753.8	16710.6	21201.7	12195.8	16775.7	15043.8	19400.2	17003.5	16589.8	15843	19470.7	16736.2	10610.4
DYNLL1	790.4	924.1	682.4	649.9	710	712.1	1325.3	619.3	656.3	763.2	611.3	668.8	586.5	666.9	542.6	631.7	1204.1	659.8	468.3	707.2	624.6
MCL1	702.2	639.6	824.9	2182.5	844.4	756.1	825.9	859.7	2141.3	805.7	1079	1663.5	867.3	955.5	987.3	676.4	737.6	931.5	2435.4	1048	1419
PTEN	923.2	956.3	1384.3	1285.5	894.5	854.4	1019.8	869.9	984.9	952.8	911.7	847.7	778	956.9	587.8	933.1	973.9	755.6	1530	1171.9	756.5
NCAM1	5470.4	6109.1	5389.4	6160.6	8154.9	6409.1	4327	6388.4	4985.5	7174.8	5947.4	5397.4	7698.6	5312.2	7349.6	6395.5	4918.7	6396.8	5225.2	8146	5198.4
SFRP1	1370.3	1184.5	831	871	1185.1	1310	10671.1	1085.4	1463.3	2605.5	6189.8	1781.7	43932.9	19889.5	2898.1	2827.9	1450.5	5396.4	7846.3	1397.6	1675.4
BCL2L2	648.1	566.6	682.1	1373.2	621	736.2	627.8	685.7	716.5	673.5	884.4	710.1	653.9	564.7	828.3	647.7	733.7	662.1	666.4	592.9	635.5
GAPDH	1452.2	2362	3757.7	3432.4	1189.4	6272.4	39353.7	88889.4	89678.8	26899.7	26011.8	34273.4	41384.1	134605.5	121482.4	22441.1	53063.7	70326.6	35791.5	40393.1	42549.6
GRB2	828	1166.4	1328.4	822.7	1350	460.3	590.5	463.3	444.2	306.4	277.5	848.8	240.8	377.7	1612.2	250	499.8	284.1	632.6	716.5	326.3
MAP2K1	627.6	620.9	642	641	624	584.7	664	662.1	577.8	676	557.1	538.3	503.6	526	1823.2	550.5	535.2	592.6	396.8	590.4	547.4
KLK4	459.8	561	434.1	405.1	420.1	402.3	486.3	371.2	368.6	433	402.3	382.4	344.8	467.7	325.5	393.5	388.6	360.9	338.7	415.8	362.3
ERBB4	213.3	211.6	184.3	187.1	195.1	180.1	215.5	164.3	166.9	220.3	173.6	181.1	171	165.3	211.8	176.6	157.7	169.8	115.1	222.9	169.9
ANXA5	1052.7	943.9	1041.1	1093.5	1066.1	994.7	3144.6	1003.6	778.7	842.9	877.1	2029.4	889.2	797.4	860.1	2737.4	872.1	748.5	1294.3	874.7	843.5
FGF9	687.3	736.2	626.3	621.3	641.1	617.8	673.3	617.2	661.7	651.7	585.5	617.7	609.5	558.9	645	644.9	555.2	585.9	408.6	704.2	575.3
CD40LG	574.1	506	564	514.5	467.9	601.9	754.7	579.8	840.7	509.6	352.7	632.7	317.9	1034.4	426.9	486.8	660.7	429.9	387.5	563.6	609.3
KLK5	32.1	31.5	30.7	35.1	26.8	30	28.2	29	37.3	73.1	134.5	23.2	60.5	107.9	70.3	26.5	30.5	32.7	23.7	32.6	41.7
GDF15	476.8	671.6	639.8	446.3	924.1	510.9	1186.8	1057.4	972.6	810.6	2004.1	1281.6	1056.3	944.4	1216.7	1013.5	682.2	1865.6	3488.3	823.4	1279.3
IL6ST	5007.8	6428.6	4548.7	5229.6	7732.8	5425.6	5587.1	5767.1	4986.6	6301.1	8537.9	5557.7	8972.7	5316.2	7274.8	5339.1	5283.3	5907	8968.8	5966.3	5982.8
KLK8	3584	3096.4	4814.2	3723.3	5896.5	6849.7	2261	7432.1	3885.7	4175.3	6501.3	5474.2	2896.3	4351.7	3738.3	3606.4	5511.1	4058.2	13930.7	3324.4	3070.5
KLK12	3055.3	3230	3123	2895.8	2378.2	3605.5	2754.4	3308.6	3607.4	2656.7	3043.7	3630.3	2648	2793	1075.3	2967.5	3479.8	2680.8	2572	2523.6	3125.9
KLK13	1193.1	1159.4	1351.2	1057.4	1099.1	1185.8	1275.5	1228.9	1159	1197.4	1436.4	1244.1	1112	1115.4	993.2	1050.4	1187.4	1075.6	1066.5	1057.9	1175.7
KLK14	30137.4	30548.1	29346.8	27957.8	24895.8	34296.2	26151.7	29783.8	32544.4	24305.3	22796.5	31861.5	24529.2	27485.6	10256.8	31276.8	32714.1	24490.3	24125.4	25410.7	31406.3
HPGD	12867.9	12207.9	12293.4	12240.9	9955	11983.4	11476.9	11730.6	11873.3	10418.8	8463	9976.6	10494.1	12263.9	2484.6	13210.6	11813.1	9034.1	9368.2	10442.9	11019.1
BDNF	1493.8	1689.6	730.1	1122.6	780.3	1242	1017	724	734.8	1738.8	883	1111.4	1146.5	1084.8	269	1035	779.4	1389	365.1	1642	1485
PTH	1266.3	1374.6	1836.1	1720.1	1716.5	1776.7	1152.5	1250.5	2282.2	1808.7	1036.1	4091.8	2332.3	1716.8	1878.3	3090.9	1429.5	2255	4935.7	885.9	2147.1
PROC	1390.9	1606.8	1432.9	1330.1	1186.2	1126.5	938.2	718.6	840.5	1036	712.9	847.6	684.8	709.9	392.6	853.6	787.7	659.8	642.7	817.5	843.9
FGFR2	405.9	419.6	391.8	1999.2	374	386.7	431.4	332.8	482.9	398.6	370.4	414.3	301.4	328.7	257.5	385.5	320.1	336.2	279.5	461.2	399.1
BMP6	536.7	494	479.8	453.5	771.6	466.1	433.8	488.9	405.3	544.7	634	285.1	558.9	453	881.8	431.8	389.8	446	676.5	495.8	561.6
BMP1	1557.6	1687.3	1730.7	1894	1285.2	1511.3	1598.9	1084.7	754.7	1641.8	1217.4	1436.5	1572.1	929.1	1641.7	1644.1	1312.3	1067.2	467.7	1606	1835.5
PRTN3	6499.3	7376.1	18701.9	22240.6	6506.8	8053.7	4924.9	7659.9	7960.5	11396.1	8567.4	6749.7	10317.7	6854	5000.1	4279.7	6472.5	5474.2	5173	5589.4	7168.4
RAC1	3566.3	4073.1	4781	5962.2	3109.2	5532.6	3741	8356.4	6629.9	1922.6	1945.5	3759.2	2516.5	13078.1	15967.9	2161.3	5434	3940.5	6376	3564.1	2096.4
KIT	15822.9	15714.5	15269	14808.1	17397	17457.7	4621.5	13201.6	11549.9	14774.8	13365	10435.9	24524.1	18263.6	18959.1	10337.3	18865.6	14294.9	10233.8	14359.5	15632.5
CPB2	13693.4	15366.1	20715.3	18108.3	20795.3	19547.2	15271	17886.6	12259.8	18034.3	13630.2	15809.9	19129.4	16486	19242.7	13191.3	15107.7	13757.6	13597.4	17958	15968.2
CXCL16	4416.9	5671.1	5060.5	4063.1	5551.2	4460.6	5920.3	5119.8	5762.8	5415.6	12164	6726.1	6952.9	5022.9	5471.2	6125.3	5327.9	6293.9	8630.6	4745.8	5019.4
ECE1	15774.1	18536.3	18660.5	15716.8	19051.5	17646.3	16014.1	15982.5	12031.9	16450.7	17470.4	16341.1	15523.8	13405.7	15177.8	18970.6	15389.1	18726.4	11484	19590.5	14037.9
FGFR3	1254.2	1262.8	1391.5	1250.8	1134.6	1451.7	1186.9	1378.6	1407.5	1237.1	1203.3	1688.3	1224.7	1265	1047.7	1404	1402.4	1154.9	1120	1120.2	1300.1
PLA2G1B	948.7	586.9	1014	1335.1	973.4	703.5	733.4	1373	1121.1	852.1	844.3	575.1	1401.2	508.3	589.2	832.5	543	819	1688	1246	909.4
PLA2G2E	509.3	543.3	500.1	434	485.4	441.5	529.1	386	416.6	504.4	397.7	482.6	367	447.5	331.5	422.3	373.2	414.6	321.4	501.1	401.5
PLA2G10	745	800.6	716.8	661.7	763.6	724	778.7	755.7	664.3	733.4	900.7	697.8	603.4	664.3	557.6	687.4	620.4	765.6	528.5	790.9	617.3
GZMB	285.1	296.1	266.6	259.6	274.8	274.6	303.4	225.6	233.1	281	322.7	286.5	288.6	219.9	353.1	242.1	315.8	230.6	163.5	271.6	244.3
RPS27A	15780.7	18115.7	20675.8	23620.8	26604.2	30564.1	20223	39653.3	39813.5	15736.5	20804.3	19682.6	19920	71149.7	28827.1	16981.8	30155.9	28310.6	68809	19596.8	14799.2
BMP7	1909.6	2056.1	1275.7	1632.7	2960.2	1954.3	1034.7	1414.5	1781.9	1413.2	1221	911.8	2823.5	1331.3	1252.3	1370.8	1509.4	1026.5	1349.3	1229.6	2423.5
BMPR1A	720.9	810.3	707.2	806.1	787.9	818.1	591.8	916.1	962.8	719.5	862.4	1039	1021.4	797.1	861.4	792.1	697.2	709.6	1133	897.8	735.6
DCN	5391	5244.6	5840.3	5023	6758.7	5650.4	4969.5	6980	6244.3	4410.3	7731.3	7506.9	9274.6	8342.5	6895.8	6410.3	4313.6	6172.6	9464	4939.4	6179.7
SMAD3	3883.5	3730.5	4222.2	3440.8	3111	4059	4069	4301.9	3686.6	3796.9	3097	5649.6	3577.5	3784.2	2989.8	4867.6	5016.9	4160.8	4631.8	4056.3	5340.9
SMAD2	2174.1	2626.4	4918.5	3494.1	1986.8	2811	3138.5	6821.6	5901.4	1769.5	1534.5	5710.3	1721.6	8830.4	10307.3	2047.1	4527.4	2869	5890.5	3241.1	2082
ACP5	2710.5	3568	3519.2	3393.7	4404	4755.4	4413.8	5808.9	8103.6	5688.9	7598.8	8272.9	10447.1	3891.4	5144.3	4738.5	4681.5	6277	14318.9	4526.8	8491.9
DDR1	372.2	390.3	361.6	341.6	375.9	353.3	400.8	269.9	257.7	327.7	302.2	302.2	256.2	246.5	334.1	293.9	250.4	287.1	245.1	328	256.7
DDR2	1616.2	1541.8	1759	1558.2	1240.3	1352.8	1510.2	1417.7	1371.3	1396	1150.6	1249.7	1112	1457.8	844	1520.6	1306.8	1146.5	1059.6	1253.1	1171.2
INSR	9708.2	5418.7	7090.3	9508.1	13609.4	9220.1	5104.8	10771.8	7272.2	7472.3	8928.9	8617.4	10730.2	10026.5	11238.6	13895.3	11648.2	6770.8	25788.8	7727.8	10888.6
TNFRSF9	477.8	431.8	455.6	403.6	441.7	499.8	448.9	459.7	738.3	459	520.6	422.2	523.2	464.7	447	465.4	478.1	408	968.4	424	434.9
ACVR1B	551	593.3	512.8	501.7	533.6	494.8	595	532.9	454.1	613.6	473.2	496.9	501.7	553	830.2	499.7	451.9	582.4	422	2628	521.7
CD86	1296.5	1155.1	1198.8	1340.8	1250.8	1100.9	1005.3	1353.1	1055.3	1167.6	1104.5	1405.3	1400.3	1175.7	786.9	1248.2	1126.8	1102.1	992.8	1134	1920.5
BMPR2	640.4	624.2	695.9	768.3	645.1	776.1	629.1	821.6	685.1	672.5	747.3	951.4	651.3	789.4	445.3	697.3	696.3	627.9	1189.6	590	660
CD27	5900.7	6281.2	7025.9	6040.5	7189.9	7678.2	7598.8	5786.9	4437.5	32921.7	9888.5	7733.5	6449	6348.3	4080	7042.6	6402.2	6472.7	6806.9	6475.4	8927.3
TYRO3	911.4	880.8	880.6	874.2	980.5	942.1	746.6	890.2	838.5	874.1	1024.3	1006.2	1019.6	751	388.9	839.7	4026.9	808.9	850.2	820	820
EPHA1	1510	1914.5	1878.9	1573.2	1296.2	2231	2097	1416.5	2053.3	2246.4	2850.5	2649.8	1534.6	2092.1	1137.6	1525.9	1849	1806.5	2833.9	1831.9	1819.8
EFNA3	1509.5	1392.8	1337.5	1434.7	1379.2	1552.4	1171.8	2314.8	1710.3	1491.4	1915.2	1258.3	1999	1540.4	2659.4	1612.4	1530.7	1359.5	1854.8	1511.7	1493.3
EFNA4	1042.9	1113.6	1169.3	1054.6	1376.5	1225.5	1166.1	1379.5	1056.9	1284.7	2062.6	1617.2	1279.2	1244.4	1313.9	1247.8	1358.2	1509.2	8405.7	1106.6	1189.9
EFNA5	2141.8	1989.7	2081.6	2408.8	2832.6	2490.7	2003.7	3486.1	2695	3139	4767.4	2489.9	3415.5	2723.4	2527.6	2769.9	3153.7	2857.4	13074.6	2641.4	2733.7
EFNB3	1512.2	1561.4	1329.6	1347.7	1496.9	1269.8	1484.1	1150	1246.7	1460.1	2743.5	1142.8	1518.6	1240.8	1648.5	1533	1228.5	1148.4	1295.1	1378.7	1209.4
GFRA2	4085.4	4297.4	4279.8	3384.6	3840.5	4301.1	3763.1	4843.8	3600.3	4456.8	5230.2	5397.2	3812.1	4376.4	4459.1	4004	3936.2	4672.1	7786.1	3907.2	4536
GFRA3	1117.1	1138.5	1032.4	996.6	1043.6	1101.4	1059.4	932.6	1107.9	1098.2	2105.5	988.7	1217.4	970.7	2500.9	921.1	1646.8	862.4	929.6	925.5	928.5
TNFRSF14	686.2	658.8	798.2	655.2	700.7	735	690.1	734.6	754.8	706.4	730.9	733.9	725.5	640.8	613.9	744.2	683.1	683.8	1660	715	776
IL1RL1	3476.7	2684.5	3029.1	5601.5	7835.8	1897.8	4404.1	7203.4	6455.9	3498.4	10720.9	10408.8	27906.5	2324.5	7678.7	4982.5	7348.7	6258.3	6679.8	2419.9	4341.9
IL10RB	1753.6	1945.3	1784.1	1561.4	1756.1	1833	1780.1	1688.8	1584	1791.9	1929.4	1848.6	1588.3	1588.4	1185.2	1752.8	1692.1	1746	2378.6	1711.4	1686.2
IL12RB1	811.8	865.6	810	718.1	802.8	756.9	829.8	668.5	683.7	819.5	718.1	786.4	692.3	646.9	579.1	754.4	796.4	693.9	568.7	815.6	677.5
IL13RA1	600.5	499.3	605.6	568.6	756.1	590.4	684.4	540.7	484.8	701	759.7	741.9	921.3	440	404	669.7	606	573	751.9	1144.2	717.4
IL15RA	1525.6	1528.6	1477.9	1341.1	1482	1384.3	1512.3	1441	1333.7	1458.5	1585.7	1576.2	1319.7	1403.9	884.3	1430.3	1421.4	1400.2	3451.7	1497	1389.3
IL18R1	659.2	750.5	628.5	626.5	639.5	712.8	845	750.8	698.8	804.1	893.8	875.6	1154	650.4	520.6	687.7	799	716.4	804.8	641.1	807
CSF1R	164.7	232.9	191.9	129.4	248.5	196.4	70.9	218.2	183.3	186.6	140.2	241.4	179.2	224.9	197.8	133.9	154.5	154.1	334.7	214.9	435.3
L1CAM	346.5	362.5	298.5	316.1	619.7	328.1	254.1	410.4	237.1	358.9	649.4	287.6	564.7	342.4	763.7	401.7	426.6	382.5	413.7	480.8	417.3
PDGFRB	5390.8	5638.5	5952.1	5954.2	3927.6	8679.4	4728.8	7831.2	7628.2	2730.8	12531.3	12361.5	16621	9818	8133.8	6995	6886.4	6565.1	6432.7	5630.3	7901.9
TNFRSF10A	2563.9	2020.2	2517.4	1976.7	1944.9	2518	2191.2	3317.5	2593.9	2463.6	1942.2	2771.1	2563.8	2219	2126.3	2511.4	2454.9	2067.8	2261.5	1977.6	2415.6
TNFRSF10B	780.1	753.3	692.6	630.5	713.5	666.9	733.5	552.9	619.6	647	925.3	627.1	567.5	585.2	718.3	603.6	614.1	627.8	541	625.1	597.4
TNFRSF10D	1327.5	1359.6	1443.3	1522.2	1238.8	1546.7	1448.2	1402.8	1480	1442.7	1401.8	1694.4	1273.9	1177.5	1498.7	1378.5	1441.2	1445.4	1316.8	1376.4	1391.3
NTRK2	709.4	734.7	535.5	605.2	789.9	650.9	402.9	657.4	548.4	850.9	870.9	657.8	916.1	568.5	727.8	654.2	636.6	624.1	523.5	718.9	711.6
TNFRSF8	1708.8	1773.9	1541.7	1464.6	1710.1	1558.7	1671.1	1487.1	1523.1	1654.9	1579.2	1706.9	1576	1425.3	987.9	1340	1464.1	1572.5	1731.4	1630.3	1368.7
PLA2G5	405.7	430.7	389.2	343.6	383	377.6	429.1	368.5	443.8	396.4	388.2	391.6	344.6	440	360.9	349.3	356.9	348.8	300.8	394.3	341
CDH3	26898.8	32151.9	29601.1	24650.1	23106.6	34547.1	21980.1	24902.5	25502	22231.8	23284.4	26939.8	24946.5	27997.6	23182	26702.9	28790.6	24929	15174.9	23425.9	27492.4
ANXA1	1357.7	1325.3	3617.3	2430.6	2011.9	2049.6	1112.6	1873.2	1108.3	1180.5	1081.8	1653.6	1518.1	1140.7	1379.9	949.4	855.6	2112.7	1244	1757.9	1041
ANXA2	1820	1876.2	3088.5	2055.5	2638.6	2169.5	1052	2313.3	1440.9	1287	2013.3	1624.6	1428.5	8182.5	8797.3	1362.5	1358.9	1957.4	2292.6	1328.1	1623.8
MAPT	459.2	516.8	419.4	1464.5	438	392.4	469.8	316.1	336.9	474.9	334.5	365.2	281.3	348.7	239.4	385.5	292.8	781.6	213.2	434.5	325.9
GDNF	562.4	644.9	583.5	1784.1	583.2	620.4	614	476.4	558.6	601.1	486.4	526.6	510.2	462.7	471	455.2	834.9	460	377.1	564.5	526.3
HSD17B1	2621.9	2464.1	2630.8	2491.6	2139.4	2693.6	2422.7	2366.1	2670	2561.1	1697.6	2625.6	2020.2	2265.6	1233.8	4465.4	2710.7	1990.3	2209.5	2253.7	2713.6
ADIPOQ	2971.8	2338.5	1753.2	4234.1	5291.8	1779.1	2748.9	3442.3	3436.3	2375.5	3606.5	4431.4	3514.2	2492.4	3551.8	3871.1	3989.4	3492.7	6216.4	4828.8	2161.5
RETN	1980.5	2129.5	2434.5	2065.6	1605	2289	1919.7	1696.1	2443.1	2877.6	2098.4	2206.7	2066.1	2798.5	1625.2	2422.6	1958.9	2967.4	6464.4	1848.5	1906.6
GHRL	1569.2	1807.1	1667	1857.7	1610.2	1596.1	1844.1	1692	1697.5	1563.4	2542	1567.8	1314.2	1344.6	1552.4	2646.2	1545.6	1340.1	4092.7	1712.4	1345.9
GFAP	652.1	649.6	711.8	720.6	642.5	700.8	661.4	610.4	673.9	653	617.5	776.9	735.1	561	420.3	654.4	590.6	541.7	796.5	625.5	599.9
AK1	3146.8	4904.9	7361.1	8913.3	6347.3	13409.3	8551.9	29868.6	35039.5	3200.5	4952.6	6077.3	3942.7	81644	13396.6	5800.9	23800.1	16774.8	25209.4	7527.8	3988.8
NRG1	304.9	327.4	490.1	399.8	272.3	252.2	337.9	240.4	245.2	294.4	231.5	262	279.2	209.7	191.5	246.6	194.3	235.1	140.6	275.8	298.5
GZMA	2438.3	2206.4	1171.3	1889.2	3023.7	2574.5	2920.7	4730.6	2515.9	2407	2893.2	4225.6	2173	2111.5	3301.4	2689.9	3274.8	3349.6	2385.6	2025.7	3545.7
BIRC7	179	182.2	152.1	134.2	151.9	143.1	171.1	121	130.2	166	381.4	154.4	130.2	127.4	115.2	132.4	112.8	139.3	92	242.8	131.9
XRCC6	342.4	336.3	398	398.5	357.9	351.3	424.1	584.3	351.4	490.6	534.8	322.3	477.5	466.7	359	379	412	551.1	463.3	490.5	520.8
STX1A	773.2	796.2	779.2	675.1	812.4	767.7	884.7	852.7	726.2	927	789.2	929.9	986.5	734.3	466.3	851.8	802.7	853	746	851.2	1031.3
TOP1	730.2	704.4	1243.8	1136.1	740.9	1089.9	918.1	1199.9	1272.9	1090.2	718.8	1201.9	1216.2	979.9	991.3	683	918.9	1481.1	979.8	1299.3	1359.9
UBE2I	1062.7	1291.3	1571.9	1384.6	1584.9	1322.1	1458.6	1848	1825.2	1081.1	1006.4	1295.1	1208.6	3325.2	1741.8	849.4	1505.4	1387.8	1263.5	1342.6	1067.8
TNFSF18	1392.1	1154.8	1330.4	1222.6	1062.3	1397.2	1196.2	1692.8	1654.9	1373.6	1475.3	1460.2	1537.4	1304.1	1158.6	1430.6	1534.7	1123.7	1118.4	1073.6	1365.5
TNFSF13B	1225.3	1059.1	1014.9	1656.6	1173.9	985.3	1310.8	1611.9	1526.1	1543.2	1603.1	939.1	2294.3	2013.9	1450.8	1940.6	1733.3	2117.9	2124.4	1230.9	1997.2
GDF5	1546.9	1842.6	2098.3	2112.6	1302	3123.4	1584.2	3219.2	2649.9	993.6	2021.1	2003.2	1850.3	2993.8	2948	2027.1	1941.2	1115.3	1286.4	1095.5	1229.8
CD22	801.8	837.7	859.6	722	745	907.4	838.6	946.6	965.5	834	822.5	1051.1	785.4	870.3	662.9	824.4	903.9	827.3	827.6	768.8	849.8
CNTF	364.1	405.8	340.8	306.3	363	338	387.1	270.3	274.1	371.5	276.5	320.8	258.8	284.8	219.3	299.3	260.2	299.6	181.4	360.7	289.2
PROK1	307.4	323.7	278.2	261.1	292	255.3	314.2	243.7	228.7	305.9	228.9	367	218.9	254.3	566.5	245.3	219	269.6	176	313.7	255.1
FGF10	426.2	452.1	419.8	370.2	411.5	438.4	429.6	425.8	460.8	425.6	451.4	472.2	350.3	392.6	505.2	407.6	405.5	400.7	323	410.7	384.3
FGF16	948.1	974.4	1282.2	1348.8	1113.4	1721.2	1241.8	2622.5	2829.5	926	869.7	1119.3	1051.3	4886.7	2536	989.1	2003.8	1471.7	2297.2	1071.3	1694.1
FGF17	389.6	404.4	392.9	326.6	360.4	354	391.6	307.7	311.1	389.8	315.8	341.5	292.4	300.4	243.9	332.3	301	326.8	211.3	372.9	315.7
FGF18	378.1	390.7	326.1	322.7	357.5	320	400.1	269.2	271.5	379.4	328.8	327.6	727.8	315.4	338.3	313.6	315.5	312.3	245.9	354.8	296.6
FGF19	488.2	236.8	184.6	418.6	455.3	211.9	332	181.8	283.3	349	179.2	823.2	306.6	399.3	427.1	244.2	309.6	380.7	743	320.5	285.2
FGF20	614.5	721.3	489.1	592.6	602.8	557.9	541.3	624.4	561.4	514.3	553.8	653.3	611.8	455.3	564.6	581.5	481.2	458.5	245.2	738.9	486
FGF5	860.2	798.2	855.7	1019.8	836.1	832.9	854	840	1075.2	867.2	1306	900.8	944	746.7	1043.1	800	841.9	727.3	1874.8	752.4	793.4
FGF6	491.5	521.3	462.6	451.5	450.9	490.4	548.1	514.3	545.9	445.4	983.9	390.4	315.9	869.2	496.2	352.5	476.1	437.1	381.9	459.1	360.5
FGF8	1432.6	1463.4	1472.8	1232.6	1445.3	1473.3	1459.3	1478.8	1563.1	1436.2	1350.2	1895	1793.2	1311.4	1146.7	1574.5	1545.4	1335.5	1357.1	1324.7	1480.9
FLT3LG	1066.9	1116.1	1273.8	2133	997.6	1278.6	1104.7	1400.7	1504.5	1228.4	1179.6	1670.4	1527.2	1117	908.6	1269.8	1322.6	1179.5	1241.3	1045.3	1242.6
GDF11	1168.1	1136.9	2139.8	1363.1	1091.2	1473.1	1291.1	1503.6	1407.4	1690.3	1297.4	1726.6	1271.1	1093.4	978.5	1277.7	1435.5	1216.2	1354	1141.4	1344.3
IL20	460.4	484.5	440.6	396.8	456.6	434.6	474.3	366.6	371.8	499.3	2123.3	437.7	367.6	359	338.6	388.1	348.4	379.8	288.3	454.1	369.5
IL22	222.3	236.2	211.5	219.9	214.5	213.7	274.7	218.4	433.1	237.1	298.7	224.7	184.9	267.5	256.9	273.7	202.2	193.9	195.3	205.7	200
IFNL1	335.5	297.8	338.5	333.8	321.6	394.5	343	536.4	553.6	301.1	374.6	313.3	313.5	822.6	546.2	282.2	429.4	343	417.2	293.5	286.5
IFNL2	326.9	403.8	285	264.5	315.1	265.8	423.3	209.5	245.8	306.2	271.9	249.3	263.4	246.6	259.7	243.2	223.6	244	194.6	286.9	239.4
IL17B	285.3	300.9	248	230.2	256.6	262.8	281.4	187.8	179.2	435.2	198.7	219.1	165.5	196.3	140.6	220.9	169.9	248.1	120.8	288.8	199.6
IL25	950.6	912.3	718.6	652.1	918.1	654.8	1391.3	1015.4	898	1029.6	917	637.9	724.7	639.5	501.8	1940.1	666.7	681.6	574	797.6	614.6
IL17F	418.8	419.1	445.8	354.2	435.9	433.2	429.4	452.6	465.5	469.1	653.7	511.4	398.5	401	294.8	430.7	550.8	396.2	524.1	402.6	406.4
IL17D	363.7	386.6	364.7	320.6	347.4	344.3	372.3	335.7	325.5	397	35277.2	336.7	333.4	306.4	255.3	305.1	476.6	287.3	262.1	361.7	306.8
IL19	3277.3	4032.6	3615.3	4339.4	6164.2	3296.2	4721.9	4730.2	3677.9	4051	5988.8	3953.2	8323.6	2875	6835.7	4371.8	3267.2	3299.5	4804.3	5488.2	7460.6
CCL3L1	1869.6	1887.6	1778	1675.3	1429.2	2055	1813.8	1810.2	1871	1863.9	1771.2	2227	1736	1912.7	671	1903.2	2071.1	1578.8	1591	1564.9	1877.1
CCL4L1	1268.9	669.3	937.1	655.9	1446.3	979.5	756.8	1115.7	6799	1096.8	1638.2	1248.9	2166.5	1301.2	306.3	1491.5	1617.6	1555.2	1300.9	1661.2	2938.2
MSTN	4802	4527.1	4754.6	4454.2	3890.8	5211	3991.7	4425.2	4993	4015.3	2969.7	4635.2	3676	4424.3	1728.6	5016.6	5210.2	3559.7	4114.3	4090	4862.9
NTF3	354.1	371.3	359.2	336.9	394.9	356.6	348.8	359.1	309.3	376	355.4	361.4	421.6	371	388.1	338.8	340.7	352	280.1	377.4	288.2
NTF4	329.5	350.7	314.8	317.1	321.8	299.2	336.6	285	357.9	351.3	396.9	321	315.2	291.7	334.2	296.2	279.2	277.6	247.8	318.1	283.5
CLEC11A	1659.1	1284	1280.1	1177.1	1036.5	1124.2	1808.1	1223.9	1007.4	1360.3	1116.1	1282.9	1492.3	1286.8	1040.7	1450	1018.6	1392.1	2178.4	1190.8	1222.8
CLEC11A	5627.3	3673.7	3636.2	3542	3027.4	2926.8	6372.9	3619.6	2525.7	4327.7	2955.5	3472.5	5316.7	4122.1	3449.5	4764.1	2581.6	4561.7	8484.7	3533.9	3427.1
TNFRSF13B	1476.4	1588.6	1530.6	1358.1	1402.9	1623.2	1549.6	1454.1	1491.1	1483	1335.2	1996	1320.9	1563.9	1028.5	1428.8	1434.2	1431.1	1414.8	1484.1	1341.1
TNFSF12	1680	1541.7	1126.9	3122.7	1744.4	1595.1	1696.8	1097.8	1491.7	1736.2	1788	2579.9	2052.9	1467	534.4	1525.3	1376	1398.5	1071.5	1561.6	1177.2
TNFRSF12A	682.3	821.5	627.6	635.2	736.7	619.8	601.6	620.7	541.8	709.9	668.2	595.2	804	474.3	213.4	673.5	506.7	678.1	682.6	727.6	716.7
DKK1	3050.8	2747.6	1619.1	2316.2	2231.8	2191.7	5034.3	1925	1450.1	3322.1	2679.5	2218.6	2371.9	3017.6	528	2321.9	2101.5	3063	1171.7	2690.2	1860.7
STAT1	510.2	462.3	996.3	770.6	884.3	664.8	1057.2	1887.9	1139.2	624.5	1007.6	1672.3	1249.2	1514.2	10371.3	732.5	989.6	1590.9	1161	749.3	1116
F9	4535.2	6738.1	4420.8	2702.5	4102.1	3117.3	12178.5	5883.9	3127.2	9752.4	13847.2	8476.8	10679	7510.3	12138.5	7843	7925	12214.6	9981.4	3278.9	8442
ACE2	633.3	719	648	594.1	617.3	675.9	726.3	746.7	832.7	661.3	584.8	1539.4	637.4	854.5	798.6	672.6	642	619.8	581.1	621.5	719
CST6	3351.4	3980.1	2836.8	3977.7	2655	5617.8	1574.4	4631.9	2354.1	4481.2	7417.7	4312.6	4740.1	4227.5	4146.4	2256.2	3658.9	5330.8	27379.7	2532.5	2482.5
SERPINE2	371.7	404.7	365.3	266.5	279.9	344.7	489.5	322	417.1	303.9	229.7	460.2	336.9	314.3	181.8	293.7	341	322.2	286.5	317.1	316.4
PI3	4492	4170.7	3674.9	5291.1	4686.3	5797.9	7118.1	5898.3	5679.2	7709	12593.8	5443.3	4803.3	7548.6	5635.2	4161.3	6740.6	5424.8	50811.3	3913.1	7002
SERPIND1	3264.2	4333.5	2938.7	3403.7	4113.4	2560	5494.6	3549	3309.8	4772.5	3559	4228.4	4946.2	3193.5	3548.7	4021.6	3442.3	3279.6	3023.6	4215.8	3797.7
SERPINA10	9733.1	9146.9	5558.4	4896.5	19743.8	6007.8	7352.1	5935.2	3988.2	8110.1	10085.8	5812.6	12098.2	3728.9	7407.8	5534.8	7060.8	5780.9	2638.5	3940.6	8802.3
APP	1247.3	1227.7	999.2	995	779.5	864.3	1827.2	719.5	835.9	1224.5	635.8	971.3	746.2	969.9	169.8	809.6	818.7	873.8	631.8	1287.9	785.3
IFNAR1	385.7	372.6	383.7	364.6	385.9	352.9	351	358.4	336	419	1135.7	327	389.8	318.3	386.6	357.9	336.2	347.3	359.8	379.7	340.2
S100A9	1597.9	753.4	1502.1	2343.6	1161.7	1060.3	1421.3	2927.5	2355.1	1641	2672.5	1096.6	2567.3	2561.5	3811.7	1941.2	1816.1	1856.9	2161.1	973.4	2540.3
ENG	3041.4	2478.4	2462.3	2941	4254.1	2779.1	2291.4	3979	2468.2	2401.7	3466.7	3200.5	5259.8	2675	1438.1	7317.7	3819.8	2661.1	3564.6	2630.7	3396.4
SFTPD	9211.2	3749.1	25020.1	24911.3	16290.6	18752.8	8547.9	20131.5	11806	20993.7	9888.3	9779.1	19289.9	10293.7	15202.4	7124.7	7619.5	28656.2	8573.8	18866.4	23319.9
VEGFC	1549.3	1483.1	1431.8	1681.7	1536.1	1390.5	1898.2	1720.4	1766.4	1577.9	1548.5	1308.6	1533.3	2275.7	1321.1	1266.1	1435.9	2092.1	2109.6	1274	1321
TLR4	530.4	467	551.8	908.7	495.7	645.5	470.1	400.5	490.6	1218.9	454.6	516.6	378.8	575.9	304.2	475.4	448.7	425.7	844.7	542	451.5
TLR2	1625.7	1336.4	1510.2	1804.3	1516.9	1763.3	1438.3	1582.1	1477.6	1374.8	1673.3	1301.1	1994.1	1250.9	613.2	1637.2	1254.9	1304.5	1195.7	1214.4	1975.7
BPI	6569	4191.7	10627.6	15764.9	9539.3	12144.9	4532.6	5804	5688	8203.2	8367.2	7386.3	6471.8	5898.3	2356.7	3870.7	5175.9	8318.5	3668.8	1668.4	4180.1
PGLYRP1	2184.1	2130.1	2476.7	3274	1705.2	2016	1760.2	1949.4	1751.8	1443.6	1536.5	1634.9	1750.1	1604.8	484.1	1536.3	1437.4	1581.7	3555.7	1417.8	6556.8
MBL2	3797	8901.2	5874.7	7310.2	12349.1	5723	27284.4	17143.6	11566.8	12494.5	29975.9	13161	17255.5	13241.4	14329.1	5987.2	7678.9	19165.3	18525.3	11535.5	27263.8
HAMP	5434.9	6001.5	2304	4748.8	2485.9	5416.6	15235.8	5015.4	11309	5007.5	17768.5	4431.9	16048.5	990.2	836.5	6004.5	6575.5	19336.8	35645.5	6492.4	5963.5
CD55	10495.6	11727.4	12154.6	11027.1	19592.8	14218.9	9730.8	10912.6	11452.6	14259.5	23045.7	11918.7	12475.8	13475.1	16359.6	11005.6	11363.7	12013.1	56363.3	11097	8295.4
CD59	983.3	1032.3	1037.7	921.4	1161.5	1104.2	1063.9	999.1	1023.4	1106.1	1409.4	1011	1026.9	960.6	899.4	1050	956.9	1069.5	8098.5	977.3	925.6
MRC1	6307.5	6371.2	7652.9	5412	10294.6	9290	10964.1	8156	11225.4	11784.1	16747.2	10570.8	11422.6	7182.3	12499.5	9665.9	8691.7	11424.3	21025.2	9767.2	10509
MSR1	1262.4	1263.3	1398.4	1200	1225.8	1334.2	1326.2	1519.2	1441.9	1458.9	1203.2	1619.4	1357	1322.6	1712	2389.2	1529	1309.5	1475.9	1314.2	1480.5
IL1RAP	32656.6	32009.5	22424.3	18328.7	48481.5	20906.4	15812.1	21919.2	28284.8	37476	18427.8	17904.8	46723.3	20727.1	27390.4	46771.1	17986.6	21337.3	18992.1	25427.5	15770.9
AZU1	586.8	837.6	2091.7	1692.2	874.6	498.8	391.5	464	506.1	568.2	401.5	837.2	339.6	599.4	309.9	346.7	644.4	368.3	314.4	406.2	420.6
CSF3R	959	888.8	980.2	877.1	817.3	1066	1000.3	1003.6	1015.2	937.7	884.9	1089.1	858.1	878.3	1029	989.8	1318	942.7	900.1	876.8	1016.3
TNNI2	2615.8	3486.2	4362.9	3841.4	3882	5695.5	5775.2	4230.2	10971.1	4651.5	4439.2	4482.3	3178.6	4040.2	9648.6	8154.4	5570.4	6694	7578.3	2917.5	6332.9
RPSA	2207	2158.4	2139.6	2134.8	1934.6	2150.9	1856.3	1597.2	1718.8	1596	1623.3	1797.9	1449.2	1772.7	1325.1	1787.8	1708.5	1374.2	1379.6	1623.6	1666.2
LRP8	2335.5	2338.5	2225.6	2683.5	3297.9	2789.4	2166.8	2961.8	2776.5	2174	3110	2915.1	3679.2	2437.3	3295.7	2391.7	2670.2	1919.9	3546.2	2926.5	2615.3
ADAMTS4	302.4	325	275.4	236.6	281.2	258.8	310.9	225.2	225.5	300.7	556.3	258.7	196.8	225.8	1128.8	260.1	232.1	241.9	150	294.9	226
ADAMTS5	555	580.6	530.1	435.6	594.6	548.2	587.3	525.8	482.5	603.4	637.9	644.7	481.3	541.6	565.8	513	499.8	1728.9	610.5	585.4	451.9
TNFSF8	2169.7	1897.7	1998.2	2111.3	2159.7	2227.9	1881.2	2572.7	2284.1	1898	2191.1	2036.1	2238.4	2458.1	1913.1	2007.4	2379	2018.3	2583.7	2087.5	3103
FLT3	1599.9	1607.1	1672.9	1494.1	1375.8	1798.3	1484.3	1616.6	1851.2	1455.3	1163.4	1914.1	1344.4	1515.7	599.3	1737.9	1858.1	1428.2	1518.5	1460.8	1822.3
MST1R	701.6	713.3	685	563	637.8	714	734.5	620.6	675	742.1	645.8	761.6	594.6	526.3	470.1	604.1	589.1	632.6	475.9	679.7	614.1
NTRK3	5327.6	4427	5508.2	6070.2	8658.7	6163.3	4012.9	6255.3	5952	4132.1	5824.6	5967.6	8319.5	5246.8	3614.8	7785.5	5741.1	5505.4	5500.6	6726.7	5049.3
ADAM9	2008	1575.2	2174.6	2069.1	3809.8	2217.7	1657.5	2270.6	1884.2	2070	2765	2473	2592.2	1978.6	2947.1	2750.2	2184.2	1746.6	3040	1835.9	2416.8
ANGPT4	514.2	613.3	520.3	468.9	518.4	520.6	560.5	380.3	395.9	473.3	1240.1	440.2	387.3	469.7	352.9	379.3	351.3	402.6	380.8	496.2	425
EDA	2168	1824.8	2138.7	2002.9	2822.4	2470.9	1662.7	2631.6	2315.7	2423.8	2265	2463.2	2793.7	1956.4	2419	2357	2411.7	2516.7	2062.4	2115.9	2247.8
SPINT1	7128.2	6810.9	5900.9	6257.7	7018.4	12010.7	2834.5	9360.3	4721	4775.6	8932.4	5749.6	8926	6853.1	7605.1	5202.4	8106.1	5495.2	4372.9	5885.3	7241.5
LAYN	1392.1	1455.4	1416.8	1245.3	1748.7	1439	1497.8	1512	1633.8	1521.7	2463.9	1665.8	1649.7	1297.3	1237.2	1349.3	1542.4	1515.9	8324.5	1407.5	1379.5
TNFSF14	2511.1	2066.6	2842	2356	2216	1958.3	1681.5	1690.2	1902.5	1419.5	1184	2069.1	1140.6	1411.3	519.6	1769.8	1769.4	1245.6	694.8	1948.5	2124.1
TNFSF4	568.7	600.8	510.2	515.2	564.7	484	589.1	439.1	484.9	530.3	438.5	504.9	464.6	571	424.8	452.6	774	506.6	350.1	513.5	551.5
FRZB	1509.8	1446.1	1302.3	1267.3	1536.4	1550.3	1897.8	1194.9	1302.7	1614.7	1619.8	2028.5	3096.2	1619.6	1658.5	1526.7	1660.3	1849	1328.2	1524.5	1546.3
WIF1	2121.1	1895.2	3584.1	1852.7	2191.1	2130.6	2267.4	3397.9	2917.7	2303.5	4647.1	2252.1	2415.7	1992.7	4032.6	2052.1	2306.4	2310.5	2433.6	2261.6	2243
GZMH	399.4	482.9	365.6	323.2	358.6	340.2	409	280.9	296.9	399.7	902	483.5	248.6	300.7	315.4	294.6	259.6	303.2	188.9	400.8	485.6
IBSP	2000.6	1592.2	3211.2	1931.8	1867.3	3141.1	3802.4	6097.3	5307.4	2698.3	10556.6	6022.7	8651.6	7295.6	9401.3	3890	2813.5	6290.4	19176	1683.6	1495.3
ACAN	789.5	867.2	921.7	923.8	793.8	1141.4	700.2	841.6	905	810.4	960.9	1272.5	882.9	797.2	844.2	786.4	772.8	761.3	1220.2	849.4	581.3
APOE	34906.5	34446.3	39456.1	31045.6	35521.5	68376.2	97089.2	108958.4	138971.9	93991.2	155931.7	104904.7	138002.2	126504.9	175619.4	208175.5	90827.4	86077.8	72296.4	135724	179308
APOE	63237	78213.7	76396.6	55344.9	74191.2	129758.5	190618.5	172266	235450.1	172514.6	216923.4	145833.2	211333.1	241243.3	278232.5	318622.9	169971.2	176941.8	133309.2	222776.1	272437.5
ARTN	1110.8	1161.3	987.4	14385.1	1182	1128.9	1106.5	833.1	813.2	1049.6	793.3	936.2	801.8	771.6	754.1	1369.7	725.4	816.7	550	1025.2	788.2
TNFRSF13C	2263.5	2454.8	2339.5	2142.3	1754.6	2650.2	2120.4	2227.1	2218.4	1831.2	1885.2	2606.6	1905.4	2456.4	2311.8	2505.3	2394.3	1965	1782.7	1913.3	2225.6
TNFRSF17	3703	3656.2	2334.4	3886.3	4305.8	3812.1	3715.9	4357.7	3867.6	4773.8	5137.2	3683.6	5661.4	4719.2	4528.8	4639.5	3293.9	7014.9	4640.8	4281.9	2666.5
CTSS	1003.7	906.7	772.3	642.3	837	904.8	803.6	1069.7	657.7	927.5	1180.8	1318.4	1124.5	920.1	815.5	916.5	886.7	862.5	812.3	1007.2	874.9
IGFBP5	1845.8	1954.6	2350.8	2117.7	1712.6	1849.3	2001.1	1997.1	1700.7	1889.4	2063.4	2063.7	1490.7	1638.4	1571.3	1889	1359.3	1702.5	2917.9	2012.9	1334.7
NOG	1139.2	741.3	696	554.5	587.7	685.8	673.8	719.1	593.3	816	550.3	698.1	543	762.3	427.9	844.7	614.2	790.4	504.5	681.3	652.2
PSPN	414.9	387.6	368.2	366.8	387.6	360.5	393.7	341.6	346.4	462.3	441.5	355.2	379.6	341.3	361.8	365.9	349.6	331.6	299.4	378.5	366
TNFSF15	1154.8	1042.1	1023.2	1202.7	1443.3	1213.5	1219.2	1396.1	1146.9	1292.6	2245.9	1309.5	1289.7	1474.7	624	1390.7	1379.1	1484.8	5618.3	1174.7	1420.9
TSLP	560.9	582.7	524.1	476.5	513.7	502.2	573.9	476.1	539.2	529	394.4	459.4	382.9	592.2	396.6	452.5	435.7	466.6	364.9	539.3	432.3
WISP1	66500.4	60921.1	64784.9	63618.4	49364.1	61765.9	55001.9	57682.3	65826.1	51354.8	32743.6	50783	49276.2	65106	26516	64851.1	68754.7	49053.2	61823.7	47855.1	64067.1
WISP3	1293.1	1285	1335.4	1782.3	1345.9	1346.6	1263.7	1347.2	1416	1469.7	1201.5	1515.7	1313.7	1186.2	1484.1	1277.2	1249.1	1084.3	1077.7	1102.7	1294.7
CRLF1 CLCF1	547.9	642.6	557.9	459.4	519.6	548.8	570.7	489.6	488.1	548.5	493.2	620.4	457.2	501	364.1	1276.7	495	471.1	429.5	534.1	468.1
Human-virus	720.1	697.1	593.7	667.6	673	1119.1	1504.3	761.2	789.2	2360.2	2110.1	600.2	1186.4	1047.7	8118.7	538.5	4083.8	699.4	747	542	1256.6
Human-virus	2288.5	2664.3	2975.8	2195.9	2162.3	3362	2483.4	3741.9	3548.5	2601.9	3428.1	4305	3296.9	2726.3	2142.2	3099.4	3775.6	2904.3	3203.6	2430.8	3201.8
COMMD7	2317.8	2276.9	2429.8	2327.1	2212	2383.7	2329.4	2740.2	2599.7	2206.8	2345.6	2679.9	2233.3	2127.9	4134.2	1981.6	2193.1	2266.9	2027.6	2221.6	2440.9
PPBP	100632.6	98283	69370.7	85582.2	70980.1	64391.7	109330.7	63592.5	69588.5	84623.4	59289.9	62477.3	59702.3	84228.2	6604.8	67343.6	65401.9	81046.2	39777.2	92216.7	63765.6
CXCL12	4041.3	3488.9	2637.5	3887.4	3641.9	3220.9	4793.1	1956.3	1574.9	3406.5	4863.7	4254.7	4421.5	2119.9	2872.5	2628.2	2599	5132.6	3850.8	4674.2	3383.3
LIFR	2145.6	1754.2	1917.6	2694.3	2721.3	2200.1	1618.6	3461.6	2801.8	2269.5	3717.5	1874.3	3807	2299.6	7178	2455.2	2295.8	2239.8	3351.3	2567.7	4594.7
MAPK9	289.5	255	167.1	252.9	305	253.8	264	298.5	303.3	291.1	322.9	208.6	306.2	256.6	470.2	295.2	248.1	251.1	266.3	261	252.7
KPNA2	124.8	135.7	115.5	109.9	97.2	114.4	130.3	110.9	104.8	137.1	129.5	154.9	105.2	103.6	140.5	123.3	117.1	122.6	97	131.9	93.7
PPP3R1	32922.9	31187.5	30064.4	30558.8	27687.8	34896.4	28363.3	32667.6	35446.8	27380.3	25312.8	30183.6	29170.3	30699.3	14985.6	34529.2	35328.5	27160	28209.1	27826.7	34892.9
HDAC8	3351	3569	3674.5	3056.8	2653.8	3806.1	2919.7	2874.9	3246.1	2686.5	2220.2	3624.9	2339.3	2943.2	1517.5	3201.6	3422.3	2468.3	2609.1	2867.8	3243.2
KAT6A	2431.9	2674	2490.3	2099.2	2242	2529.2	2584.6	2534.3	2687.1	2412.7	2311.3	2839.9	2516.4	2094.6	2957	2259.5	2434.5	2242	2144	2390	2277.5
HAT1	625.8	665.6	641.7	571.8	619.5	575.7	678.3	629	624.5	646.4	532.8	643.1	448.8	783.7	515.2	557.7	558.7	597.7	459.9	648.1	515.3
CD97	1046.7	1184.5	1346.7	1041.2	1078.5	1510	1233.3	1657.4	1527.8	1272.3	1794.2	1809.2	1454.9	1060.6	1092.2	1203.2	1518	1429.1	1131.7	1159.5	1361.2
LRP1	4477.6	3218.1	3457.1	3851.3	4358.5	3678	2930.6	3398.1	3265.7	3251.8	4385.3	4113.1	4018.4	2613.8	1558.4	3433.1	2708.8	3619.6	7380.8	3732.3	3921.5
TPM1	2102.9	1929.1	2430.1	2605.4	1786.2	2214.4	1749.7	2186.7	2102	1935.4	1642.9	2323.4	1902.6	1956.7	1655.7	2068.8	2178.8	1890.1	1988.6	1779.3	2134.1
ITIH4	24206.7	14418.3	34847.9	16743.8	4220.4	15692.6	49773	31920.2	28006.4	45727.7	35373.7	41646.3	6681.3	40212.7	45649.4	37786.9	30903.8	44042.8	46994.4	28292.1	5939.5
AFM	27959.9	29654.9	18377.3	25162.3	28659.4	30037.9	24487.5	26414.3	37298.2	26551	22406	31371.6	25031.3	21968	32875.1	28179.2	27458.9	26086.6	20109.6	27874.5	18639.5
APOM	9819.4	6526.7	8206.5	11655.7	4984.3	8035.2	4043.8	12582.1	6107.6	6406.3	10902	11164.7	7413.7	8503.6	27917.9	9045.9	7148.5	6841	6621.6	8029.7	3685.8
DDX19B	1574.5	1182	2098.8	1713.2	1719.7	1401.8	1312.1	2278.2	6813.4	1120.3	1217.4	1536.4	1371.7	1717.8	3208.5	1262.5	1290.9	1220	1843.8	1147.1	1383.7
HMOX2	741.8	765.2	692.6	688.5	735.3	653.5	844	554.4	624.5	701.8	1074.4	581.3	573.4	639.6	684.1	579	586.9	575.6	534	678	573.9
FAM107A	639.4	659.6	652	549.7	616.8	670.5	629.9	634	643.2	649.4	577.7	687.6	588.1	557.3	570.8	651.9	612.7	590.8	502.6	600.5	605
VTA1	357.2	515.1	843.4	665.4	777.2	691.5	516.8	1146	1397.2	278.9	306.4	645.6	323.3	2545.6	2296.3	274.2	954.8	643.5	970	564.8	385
EIF5	1340.6	1048.7	1300.6	1424.5	1376.1	1398	1151.2	2162.9	2202.7	903.9	1080	1120.7	1010.7	3436.5	2726	948.7	1615.5	1203.8	1740.5	946.9	932.1
PAFAH1B2	2701.7	2062	3030.7	3464.8	2984	3765.8	2189.5	5154	5062.1	1953.1	3986.2	3042.3	2348.9	7178.2	6291.1	1975.6	3633.2	3297	19056.5	2292.9	2010.6
MAPKAPK3	1253.4	1539.9	1142.8	1312.3	1022.1	928.2	1070.1	992.9	992.9	924.8	932.1	835.9	999.5	800.8	981.2	1125.1	1068.7	1005	903.5	1126.5	821.3
AIF1	4484.9	4944.6	5032.4	4563.8	3457.2	5919.1	3681.7	4695.6	5314.2	3403.7	3423.4	5032.6	3397.6	4568.4	2696.6	4300.5	4984	3448.7	3377.2	3522.5	4188.5
AURKA	1532.1	1614.8	1792.7	5062.3	1506.7	1798.6	1591.1	1522.7	1840.7	1676.4	2162.7	2025	2171.2	1343.7	984.6	1610.2	1563.6	1524.9	1553.6	1425.3	1605.6
CSK	838.2	1157.6	1793.3	1315	1321	1043.3	1088.5	1853.3	1175.1	631.1	448.2	1469.6	737.7	942.3	7691.7	467.2	875.1	986.3	1240	1134.9	755.3
TNFAIP6	843.6	530.3	1120.1	1001.5	894.6	961.1	1042.8	1239.1	1346	657.7	1185.9	722	1679.4	885.8	2039.7	605.7	970.4	1040.1	910.6	769.7	793.1
S100A12	1273.4	1116.1	2007.9	1939.5	1280.4	1249.4	1205.4	1624.4	1681	1425.6	1227.5	1260.9	1631.6	951.8	731.9	1037.4	1084.5	1665.4	1371.4	998.6	1123.3
TNFRSF25	20057	6722.4	6444.8	8922.6	6391.6	13514.4	7276.1	6259.7	16373.3	5623.4	17760.5	14614	28186	6735.7	31613.9	9323.9	7156.4	8239.9	6874.4	8927.2	6122.1
HSD17B10	837.5	861.6	889.7	983.5	1029.1	1004.9	1013.7	924.5	1131.3	1681.5	3471.5	953.9	793.1	894.3	1702.2	848.7	1351.3	702	1095.7	906.2	1412.8
CADM3	1418.9	1373.4	1388.2	1301	1211.7	1440.2	1293.9	1317.9	1487.1	1470.4	1023	1434.5	1233.9	1269.4	601.3	1571.7	1533.3	1203.5	1495.1	1281.8	1494.3
CADM1	1642.5	1802.5	2079.7	1962.4	2593.2	2344.5	1592.4	2551	2294.3	1878.4	2964.4	3013.2	3177.7	1992	1358.4	2023.2	2125.3	2148.3	3294.9	1954.5	1951.5
TAGLN2	4737.7	5335.8	5222.3	4488.5	4803.9	4114.3	4395.5	4032.3	3841.2	3285.4	3334	4011.1	3843.1	3961.7	3826.9	3687.4	3727.3	2855.4	3760.2	3556.5	3147
TPI1	1532	1917.9	3242.5	3447.7	3357	3638.3	2578.6	6203.5	5784.2	2037.7	2012.2	2228.5	2391	11052.3	5616.8	1409.7	4066.9	3236.7	4856.2	2435.1	2222.3
COTL1	3861.8	4020.3	3478.6	3907.3	3241.1	3856.3	3475.4	3321.1	3677.9	3207.3	2791.3	2992.2	3208.3	3525.1	1792.2	3222.2	3173.5	2779.9	2550	3125.1	3158.4
YWHAB	2968.5	3052	5532.2	5556.9	3826.1	4258.5	3762.9	7419.5	6271.1	3335.2	4667	3717.6	4637.4	9674.4	13667	2316.8	5209.4	5727.5	8084.1	3946.1	3354.8
PGAM1	413.5	428.8	397.3	352	419.7	354.7	433.6	402.8	377.2	427.9	453.5	365.1	415	319.7	393.3	490.2	383.8	316.4	243	493.3	1502.2
S100A4	1590.9	1292.7	1576.6	2038	1784	1866.3	1121	3507.2	2616	1267.2	1276.7	780	1423	4666.7	2214.4	990.7	2042.1	1687.8	1720.7	1435.1	743.2
PPIA	42278.2	53893.5	63564.1	58533.9	70501.7	47624.6	48506.6	58884.5	64991.1	28875.1	36993.8	42302.1	31880.9	86371.8	105047.6	26256.8	54133.4	49478.8	76796.7	48431.3	30429.4
S100A6	1478.6	1391.7	1725.3	2251.4	1523.9	2146.4	1580.1	2769.6	2936.8	1241.2	1386.5	1292.6	1364.3	3506	1415.4	1309.8	1949.5	1703.6	2341.1	1477.1	1309.4
S100A7	293.5	242.4	272.1	337.3	361.7	250.5	265.9	332.8	231.5	254	291.7	212	243.4	6983.3	471.4	435.9	218.4	195.7	405.9	216.9	244.7
INHBA INHBB	818.9	975.1	815.1	1165.8	778.4	1124.9	1061.1	984.6	803.1	878.7	1859.9	1364.3	1017.4	801.4	1133.1	764.4	664.8	1343.1	1550.4	881.9	1044.3
CD47	635.5	617	734.6	717	627.6	770.5	624.2	936.4	944	655.2	590.3	679	669.6	1107.8	740.4	603.6	788.1	894	739.4	579.8	645.6
EFNA2	671.2	795.7	640.1	863.6	818.8	726.6	748	786.8	744.9	1076.9	1189.8	820	838.9	737.5	786.4	1461	781	890.9	3139.1	829.3	840.7
EPHA5	1032.4	948.3	876.9	1386.8	1335.7	1053.9	798.6	1084.4	861.7	1059.4	1377.1	775.8	931.9	1039.3	826.5	874.3	1054.7	939.1	2217.4	962.2	799
EPHB4	16853.7	15189.9	15206.1	15563.6	13738.3	17204.9	13628.9	15301.7	17057.2	12908.3	10964.6	14091.7	13371.7	15290.8	9397.4	17012	17743.3	12602.2	14808.8	13732	16492.1
IL1RAPL2	1242.3	1334	1255.3	1149.4	1051.4	1281.9	1238.7	1147.1	1203.2	1149.1	908.5	1192.8	985.9	1187.3	436.5	1261.8	1155.9	889.6	909.8	1059.9	1063.3
IL17RA	697.4	583	419.9	703.4	463.3	457.5	364.3	503.6	443.5	434.9	652.1	443.1	841.2	426.7	617.8	338.2	397.7	636.2	721.7	562.4	439.9
ACVRL1	1570.7	1581.9	1552.6	1466.3	1530	1641	1601.9	1563.3	1710.5	1674.7	1526.3	1621	1672.5	1637.8	1598.7	1515.5	1509.4	1457.3	1953	1380.9	1417.3
CD274	1277.1	1251.3	1227.8	54555.9	1424.3	1241.1	1567.5	1459.4	2924.6	1393.8	1891.4	1063.1	1826.9	1874.5	1718.7	1530.2	1596.7	1200.1	2831.3	1270.8	1346.1
ICOSLG	2238.6	2438.2	3388.5	2860.2	2294.2	2371.1	1743.3	2489.6	2239.6	1866.2	1683.5	1593.3	1916	2047.2	1736.8	1791	1717.7	1768.1	1762.9	1934.4	1637.6
CNTN1	31749.1	39687.5	28894.5	41679.9	65006.1	39974	24326.8	49166.9	37597.4	43409.3	46937.6	39295.9	48444.8	36609.7	49483.3	45297.6	40538.9	47203.3	35366	52765.8	51096.8
DSG1	1600.5	1930.2	1890	1514.9	1348.5	2150.6	1889.8	1925.7	2024.9	1751.4	1960	2582.3	1636.6	1742.7	796.1	1693.9	2206.3	1914.8	1499.7	1640.5	1964.1
DSG2	59631	34085	34851.2	48463.4	36041.8	43955.2	36786.9	32342.8	46509.4	31042.1	46732.2	47013.8	62785.5	35242.8	62241.8	46018.2	36857.3	43286.1	37267.1	44988.6	26023.9
GFRA1	1154.4	1476.1	1207.9	919	1052	1263.8	1958.7	1336.1	1251.1	1235.4	1943.3	2052.3	3338.4	2581	967.6	1281.4	1611.6	3298	1714.9	1335.3	1159.7
TNFRSF18	891.9	1148.6	952.1	1656.9	1171.8	1127.3	1535.1	1789.5	1767	1729.6	2365.6	1604.8	2484.5	1540.2	664.3	1766.2	1984.7	1682.1	1275	1535.1	2238.9
HTRA2	3191.6	3277.7	3576.6	3944.6	4097.2	4111.5	3952	4538.6	5780.2	3465.8	5323.9	7056	5253.8	3236.5	9469.5	4080.2	4623.5	3961.4	8715.9	3981.7	5933.3
IL18RAP	517.4	552.1	486.3	434.6	523.5	515.8	535.6	1063.1	434.6	507.8	363.4	493	354.8	471	284.2	446.5	401	475.9	278.6	500	452.3
PDCD1LG2	3408	2340.4	3595.8	3695	4151.4	4278.6	3547.1	4290.3	3647.5	3313.1	4458.7	5445.9	5059	4215.8	3516.4	3738.6	5113.8	4208.6	7292.9	2864.1	3421.5
TNFRSF19	969.6	1045.5	1020.7	1545.6	1178.4	1009	1061.4	954.1	857.8	1081.1	1316.5	1150.8	767.6	915.1	1479.2	939.2	920.4	925.1	7298.1	959.9	789.9
CDH12	820.2	902	839.7	768.4	884.4	857.9	945	827.3	1036.2	899.4	747.7	748.9	952.8	1091.2	1153.3	693.6	738.5	700	823.2	770.3	694.8
CDH6	2712.6	2492.9	2602.2	2430.7	2256.4	2763.2	2458.7	2681.4	2693.4	2481.1	2002.3	2679.4	2170.3	2289	1433.4	2996.4	2948.4	2309.5	2330.5	2430.9	2897.1
CA1	5801	6897.9	12675.2	23815.3	12132.1	19106	13416.5	51565.9	55048.2	5870.5	6988.1	6143.1	9184.4	77527.9	17053.6	12264.9	36031.5	27132.7	50769.5	9153.1	6254.1
CA3	452.1	380.1	911	1061.8	1673.8	953.4	1605.4	1961.2	2682	1841.1	1225.2	518.4	648.3	4143	867	876.8	1959.3	2953.5	4799.4	899	852.5
CA7	358.5	368.3	315.8	299.4	342	359	368.1	280.5	360.5	1531.3	1862.5	276.9	295.2	293	371.3	277.3	375.4	271.3	205.2	322.8	269
CA13	2212.3	3717.4	5123	4463.7	6718.5	2569.4	1450.2	3537.2	1798.6	1027.7	753.5	2604	953.5	1707.5	1269	1104	2097.3	1031.2	1968.6	3003.9	1212
TNFRSF21	4581.2	4338.8	3931.8	4666	7295.7	4631.7	4110.2	4494.1	3286.1	5257.2	9276.2	4517.5	6236.6	5130.6	5630.7	4232.6	4035.7	4851.6	15452.3	5606.7	3955.8
EDAR	1380.4	2174.6	1480.6	1748	1055.1	1795.7	638.9	1049.4	1281.9	997.5	901.5	1446.9	780.5	1428.1	847.2	1036	1139	746.4	1760.3	2728.8	1640.3
IL1RL2	1096.3	1209.8	1191	1113.6	1247.4	1227	1142.7	1309.4	1272.2	1173.5	1088.5	1310.6	1584.6	1156.6	1093	1206.9	1243	1117.3	1466.8	1075.4	1224.6
SERPINA4	47377.7	45003.9	41526.6	44577.7	47014.3	46996.5	24606	35813.4	29952.6	37799.8	27170.3	32366.9	45385	32992	34720.2	41270.3	32271.2	34747.5	20969.3	38572	40002.4
HNRNPA2B1	3136.8	2920.9	6550.8	6646	4306.1	4577.5	4072.3	7206.4	6099.6	4378.7	4309.4	3518.9	5110.4	5912.4	6583.9	2400.1	4489.3	6656.6	5195.4	5212	5138.4
HSPA8	2429.8	2527.8	4187.3	3515.8	3531	3147.2	2520.2	3257.7	3380.1	2484.6	3040.3	2388	3021.5	3391.9	4227.4	2104.6	2830.2	2671	2540.8	2359.2	3456.9
P4HB	404.4	462.1	405.4	361.7	423	407.5	426.1	380.8	420.7	398.7	531.4	378.7	356.7	353.9	361.2	397.5	365.6	343.4	297.4	390.2	360.4
TPM2	1462.7	1722.1	2094.3	1516.1	1422.7	2540.2	1895.8	2836.6	2681.8	1917.2	3002.5	3247.9	2782.8	1799.6	800	1981.6	2746.7	2340.1	1907.7	1787.9	2271.4
ALDOA	24882.6	26618.8	42748.2	33041.8	42591	32210.2	31844	55336.9	48678.2	32903.7	33299.4	39974.9	44451.9	56084.8	97879.8	29061.6	37874.5	52505.3	68718.1	39535.8	45506.4
PPA1	62552.4	42633.6	50901.3	58960.3	62776.4	42869.1	54733.7	54315.9	50449.3	65457.7	46887.2	38024.1	75901.7	47143.8	3090.3	68413.1	54438.9	64902.5	54118.1	64154.6	70084
CLIC1	2500.2	2935.2	3505.3	3015.4	1999.6	3080.3	3308.9	3710.1	3103.1	2288.6	1803.9	3591.5	2055.9	3245.4	2902.2	2256.5	2857.5	2410.1	2912.9	2525.3	2400.4
PRDX1	991.6	1050.1	1083.9	1505.5	1173.4	1813.6	1670.2	3140.9	3301.6	1129.6	1077.4	1159.7	951.8	6869.5	2356.6	1136.4	2290.8	1884.8	2394.6	1276.2	1228.8
CFL1	2358.9	2610.7	2720.2	2264.4	2178.9	2610.5	2033.2	2227.6	2207.2	1941.7	1911.4	2467.6	1757.3	2172.2	1636	1930.1	2151.5	1930.4	1684.3	2012.7	2112.4
NME2	2807.4	3657.8	8410.9	6976.8	5215.7	10203	3429.5	14943.3	10144.6	1878.5	1817.9	3817.8	2967.8	19077.6	17034.5	2710.7	8467.2	4287	6863.6	3679.6	4011.9
EIF4H	786	929.6	1557.4	897.7	997.3	495.6	856.3	1014.5	764.5	500.8	535.2	1117.8	312.5	615.8	3079.2	372.8	783.1	669.9	1050.2	923.6	330.2
AGR2	1473.7	1430.6	1773	2060.7	1341.5	1870.1	1362.5	1926.9	1844.4	1525	1316.2	2190.9	1595.8	1598	1183.7	1909.1	1874.3	1500.8	1701	1416.9	1758.4
PRDX5	509.6	558.3	534.5	465.8	501.9	536.8	482.3	406.2	411.4	491.9	463.3	469.3	336	378.4	248.5	408.1	379.9	377.6	285.6	444.2	388.5
CAMKK1	484.5	635.7	531.7	445.5	410.8	474.3	551.8	439	612.7	479.4	413	490.1	410.2	604.4	497.9	395.9	434	407.2	355.2	426.9	429.6
PTPN1	3202.7	3563.7	3560.1	2997.9	2693.7	3625.1	3661.2	3622.6	3636.9	3155.1	3269.3	4236.8	3169.5	3154.2	1711.2	3307.6	3819.6	3165.8	2693.5	3133.9	3467.8
PTPN6	2884.2	2403.6	5682.5	3189.6	4467.2	3261.7	1295.8	1585.6	1531.2	1073.7	2472.2	1665.2	1446	1139.6	7558.9	926.9	1477.7	1075.6	1719	1598.1	1241.6
YWHAE	1383.9	847.9	1188.9	1626.9	1447.6	1476.1	1298	3030	3491.7	1210	2266	1175.8	2210.8	5794.6	945.1	1702.8	2270.4	1723.8	2150.4	1135.8	1582.5
RAN	319	389.8	601.8	953.6	423.2	1320.3	985	3485.9	3695.9	555	684.3	638.1	658.2	9532.9	1496	664.8	2454	1736	3049.6	789.9	573.4
TGFBR3	19622.1	18764.1	20611.3	24457.8	34102	19526.5	18208.6	22257.5	15359.1	21802.3	41928.2	17493.4	18965.5	18977.7	34515.5	21270.1	18603.9	23417.3	48374.3	24183	13895.8
POSTN	2090	1591.4	2451.9	2272.6	2906.1	1981.5	1708.1	3321.5	2421.4	1942.8	3445.6	1637.3	2623.3	2005.1	4706.4	2702.9	2347	2175.8	4423.6	2625.1	1775.3
IGFBP7	8090	8118.8	7701.1	7424.9	9800.1	8650	11852.4	9391.9	7151.2	8662.8	13032.8	13289.8	12419.4	6517.7	9373.1	9200.6	9191.3	9630.8	9034.8	10593	10328.2
SHBG	5936.1	2692.3	2530.6	2031.2	5510.5	2253.7	4002.3	5467.9	4060.4	2086.6	3846.7	5639.5	10029	2277.7	11359.6	3001.3	2644.4	4892.4	4290.7	7780.6	1287.3
SPON1	1697.6	1757.9	1477.5	1517.7	2235.4	1435.6	1901.1	1711.6	1201.2	1226.1	3419.5	1776.9	2244.4	1735.4	2282.5	1723	1067.5	2575.3	1945.4	2083.2	1163.6
RARRES2	1905	2233.7	1929.9	2295	2059	1800.5	3158.5	2623.8	1707.4	2908	3471	1841.9	1508.1	2391.6	1860.9	2341.2	2335.7	3581.4	3047.2	2707	2346.4
CNTFR	4715.1	4446.3	5487.3	6537.8	6924.9	6712.1	3192	6725.8	6173.6	6102.3	9300.8	4846.5	7462.7	6435.1	5293.8	6560.9	5790.6	4940.3	10334.3	6866.9	4227.7
TDGF1	3151.6	1382.5	2216.7	1051.3	590.4	634	594.4	576.6	392.7	538.4	3370.2	524.8	2628.8	533.4	1737	1918	2353.3	524.4	2959.6	629.5	486.2
NBL1	1789.4	1791.1	1897.1	1993.1	3001.8	2116.7	2280.3	3573.7	2317.7	2803.2	6486	3201.4	1736.4	2040	736.2	1877.2	2840.1	2848.6	83369.4	2466.5	1585.3
CD209	2940.1	2160.3	3633	2282.1	2272.1	2266.6	2068.4	1300.4	1393.1	2148.7	1779.4	2364.9	1848.6	1602.8	1356.9	1560.6	1417.6	1493.2	2325.5	3115.9	2009
CLEC4M	11819.8	14166	15224.7	13942.4	10586.8	14603.9	11780	13701	16288.3	10878.7	11713.2	14793	11287	11883.4	5561.1	10956.8	15206.6	11761.1	12042.6	11295.8	13698.9
EPOR	449.1	476.6	455.8	388.9	437.6	432.4	466.4	419.2	428.5	452.8	414.6	407.4	302.5	460.4	328.3	387.4	371.1	388.7	282.8	434.7	352.6
ESAM	3861.1	3688.2	3262.2	3584.2	3838	2699.7	4915.4	2805	2356.2	4254.7	4933.7	2900.2	3260.2	3386.8	2158.7	3089.5	3189.7	3478.9	9257.4	3443.1	2488.9
FGF12	349.5	393.5	325.7	295.7	326.1	297.1	370.9	306.9	298.1	362.4	306.8	261.6	344.5	323	271.9	421.5	288.1	339.7	256.8	370.6	306.3
LGALS2	1118.3	1153.9	1174.1	1010.6	1211	1048.5	1047.5	961.2	853.5	1281.7	936.4	987.9	724.1	879.6	564.7	917.3	909.9	1017.8	718.7	1083	847.9
LGALS4	767.9	824.4	740.1	686.4	770.1	735.3	879.1	723.3	725	759.6	739.2	759.5	610.9	782.5	597.2	701.3	739.8	804	617	754.8	654.9
LGALS7	3680.1	3336.4	3180.7	2915.8	2710.2	3141.8	3086.2	2393.2	2537.3	2754.9	1897	2762	2621	2668.1	869.8	2970.5	2544.4	2066.6	2017.8	2752.8	2472.7
LGALS8	375.2	365.8	340.9	376.1	356.9	347.4	365.9	317.3	274.6	351.1	288	290	273.7	267	254.3	309.5	239.9	278.4	183.5	333.2	271.9
GHR	856.4	1052.3	574.6	589.8	760	691.4	889.3	917.4	812.7	1014.7	706.2	754	1083.5	793.6	706.4	899.8	931.4	650.8	371.2	722.9	1095.1
ICAM5	750.6	1049.1	468.6	966.7	1227	634.8	1259.3	882	869.2	675.4	1570.6	891.7	1223.1	925.5	699.9	913.5	604.5	841	1380.3	1225.5	901.4
ICOS	1346.4	1288.8	1320.5	1215.7	1256	1284.2	1297.3	1251.4	1275.1	1300.6	1162	1211	1398.6	1267.8	1189.2	1152.8	1202.3	1233.3	1028.7	1212.6	1205.1
IGFBP4	3282.7	5047.6	4634.6	3659	3642.5	3540.1	6520.5	4775	3892.4	5784.3	6536.8	4769.9	2970.9	5005	4908.8	5526.2	5826.8	5180.4	11605.4	4564	4013
IGFBP6	476.5	467.6	635.4	552.9	416.8	621.8	469	504.3	598.4	627.6	658.9	580.4	405.7	483.2	438.2	409	529.7	571.8	2493.9	540	346.9
IL10RA	2129.6	2196.1	2103	2197.2	1926.7	2111.3	2023.1	1860.3	1797.8	1928.8	2261.6	2417.9	1798.5	1591.1	1135.4	1700.3	1812.6	1757.3	1475	1794.6	1860.3
IL17RB	1538.2	1686.7	1451.6	1349.2	1065.1	1604.3	1228.9	1296.7	1433.4	1016.3	937.3	1191.7	1090.6	1533.2	269.7	1393	1255.5	837.6	915.9	1064.4	1042.9
IL36A	14407.7	8625	16560.6	10399.7	9933.6	6745.3	2624	1945.2	2092.3	2161.6	3338.2	1461.4	2892.8	1804.7	1593.3	2496.5	2445.5	2893.8	889.5	2030.5	2023.3
IL37	2610	2565.6	3302.5	2544.8	2346.7	3706.3	2631.5	4135	3923.4	2853	3151.7	4604.6	3777.2	3618.5	2386	3931.1	4140.4	3121.9	3423.2	2750.1	3731.4
IL36B	813.5	950.2	985	1324.2	1153.2	821.9	879.3	735	763.6	856.9	692.2	862.6	680.9	943.3	527.7	747.1	694.9	709.7	576.3	812.9	731.9
IL20RA	554.4	591.5	476.3	622.4	510.8	476.2	519.4	476	402.7	480.1	441.4	413.3	337.7	430.1	294.9	410.1	391.9	393.7	399.3	476.3	451.1
IL22RA2	2512.9	2144.9	1565.3	2523.3	1978.1	2549.8	1051	2333.9	841.3	1605.1	1917.4	1350.2	1760.9	2592.3	1211	1797.6	1811.1	2066.4	1627.7	1709.9	2204.8
IL12B IL23A	2359.6	960.7	1008.6	2148.1	1327.8	1695.2	891.7	1566.2	1104.5	1179	1551	1550.8	1001.1	2053.3	916.5	2269.4	2839.2	1108.1	5720.9	1633.6	2395.3
IL23R	1413.6	1519.5	1590.9	1689.8	1537.4	1741.4	1313.3	2107.3	1718.5	1185	1286.4	1466.2	1149.5	2717.4	2383.4	1474.8	2165.8	2006.7	2418.5	2583	1623.2
IL3RA	611.8	586.2	723.1	735	662.7	823.6	639.6	1167.7	1142.2	504.2	597.2	646.9	635	1962.3	1208.3	562.1	930.6	705.1	1031.4	576.4	573.2
IL5RA	1372.5	1082.4	1812.7	1074.9	1127.3	1827.5	1437.9	1882.8	847.7	1399.4	4650.5	1416.3	3586.5	1930.9	1925.2	1817.6	2591.1	3318.7	1735.9	1135.2	1901.2
IL7R	672.9	624.6	674.6	734.9	683.3	689.4	1287.5	602.7	675.5	695.8	606.5	1780.4	615.3	589.8	562.8	631.9	581.9	621.2	798.8	588	623.1
LILRB1	2374.7	3066.6	2321	3943	1822.6	2836.8	2854.1	1681.8	2073.5	96	3261.9	1690.6	4472.7	2762.7	3616.8	3098.7	2388.1	2836.9	3595.7	3483.2	3785.9
LILRB2	4433.5	6904.3	5348.7	5208	7108.1	6044.4	7758.8	6499.9	5923.2	8572.8	6918.8	6697.8	11949.7	7106.7	8077.3	5144	3323.9	7905.4	10160.6	7145.5	8727.5
JAM2	2556.1	2699.4	2596.7	2333.7	2078.2	2885	2570.5	2400.5	2438.2	2146.3	1830	2881.8	1899.8	2558.7	993.2	2661.4	2611.9	1979.9	3668.6	2211	2599.7
JAM3	1812.2	1756	2245.6	2486.8	2110.2	2867.2	2251.7	4546.5	4601.9	1835.3	2201.1	2286.5	2141	7575.8	4575.2	1921.6	3538.4	2597.7	5637.6	1960.7	1849.5
LAG3	5100.2	3221.4	5320.5	5138.5	2398.8	4582	3038.4	5584.1	2683.5	4173.6	3793.1	3637.2	1801.2	10032.3	2195.8	5040.8	3778.6	4773.6	7448.8	5019	2855.7
LSAMP	1550.8	1490.7	1151.3	1317.5	1753.9	1375.2	1116.7	1693.9	1353.7	1403.6	1738.1	1597.1	1823.3	1266.1	1621.2	1459.4	1390.2	1159.9	1620.4	1759	1292.1
SCARB2	733.3	734.2	674	921.7	677.5	658.4	828.6	574.5	604	738.2	578.9	616.2	529.5	578.7	467.4	686.5	596.6	610.8	465.7	695.4	612.6
MICA	436.5	378.1	202.5	203.1	280.4	454.8	540.8	558.2	437.8	434.7	122.7	242.2	121.5	330.2	105.7	104.8	454.7	250.5	235.5	134.7	364.1
MICB	1008.2	899	1171.3	971.6	1805.5	709.6	672.7	883.7	880.1	1186.5	1492.8	781.7	1322.1	1014.6	743.3	739.2	1008.7	1086.8	802	717.5	1736.4
AMH	1266.9	1820.3	1625.6	1217.5	592.1	1991.2	1052.8	1260.9	1611.6	696.7	643.1	1515.2	576	1786.2	220.3	1198.7	1358.5	599.7	679.6	765.4	782.9
MST1	3716.9	3174.5	5638	2022.7	1301.9	3515.8	5662.6	488.4	4506.3	5427.1	8034	6392	1274.4	2837.3	4775.2	4360.3	5063.1	4457.8	6541.8	5943.1	1450.1
KLRK1	1251.1	1280.1	1095.2	1655.7	1149.9	1021.7	1294.9	1026.6	1008.7	1262.9	942.9	985.3	803.1	1096.3	847.7	1012	929.9	962.4	1441.8	1322	1027.2
NCR3	368.6	336.2	366	317.8	370.1	334.8	351.4	343.7	266.3	335.7	362.6	325.1	298.4	314.2	274.2	273.8	336.1	328.5	684.4	311.6	332.5
NCR2	509.7	579.1	491.5	431.8	484.4	501.4	612	437.9	393.4	598.7	464.8	459.7	367.4	453.9	304.6	483.5	417.7	458.5	266.9	588.9	463.5
NCR1	2818.8	2264.6	3278	4624.3	2881.1	5634.1	2624.1	4256.6	3847.9	3042.3	3863.2	3871.2	3477.9	3428.9	14692.7	3137	3718.5	3710.8	7906.7	2513.7	2955
RTN4R	842.4	1062.1	1260.3	913.8	1064.8	1297.3	1693.6	1589.8	1304.1	1687.2	1730.2	1166.6	1237.6	1477.8	1052.6	1004.7	1241.9	1741.1	2125.1	1039.7	891.5
NOTCH3	623.1	592.9	648.5	1167.6	788.4	741.6	504.4	735	662.7	652.7	667.3	673	664.3	597.9	729.6	589.3	597.1	607.8	1034.3	885	636.7
NRCAM	14933.7	14653.2	10493.1	16806.7	18164.5	20812.7	6802.6	20497.5	21779.2	12155.2	22125.1	21124.7	29354.1	14961.2	23678.2	17411.6	14352.6	17465.8	23993.7	19595.4	26259.2
PRLR	4695.3	5006.4	4651.8	4262	3619	5261	4162.4	4264.6	4829.4	3712.3	3172.7	4777.1	3345.3	4471.3	1484.1	4742.1	4758.6	3405.1	3438.5	3760.6	4239.9
RELT	903.1	709.1	862.3	937.1	850.4	866.9	1403.8	983.4	747.6	1189.2	1780.6	1231.7	757.1	1002.7	882.4	1167.8	981	1284.9	7235.3	876.9	654
SEMA6A	13190.5	9242	10847.3	13151.4	14742.2	12322.3	11094.5	15202.6	16711.8	13098.6	20732.3	11937.4	22667.1	12471.8	14905.1	15596.4	12398.4	13527	19958.8	11240.5	23100.1
CD33	569.1	970.8	1831.7	1033.5	1504.1	1696.5	510.4	1861.3	1109.2	1081.7	2052.4	1199	2154.2	1898.1	3047.4	1137	1703.1	1429.4	2044.6	1075.4	2039
SIGLEC6	291.8	286.6	230.1	250.8	250.9	380.3	297.5	694.6	244	300.2	2330.5	300.4	249.1	269.3	276	224.4	219.3	312.4	271.8	221.3	312.6
SIGLEC7	861.8	952.4	782.5	836.5	1448.9	892.9	1084.2	933.8	978.6	899.4	1141.7	1094.7	1212.8	936.3	1136.7	943.2	933.2	894.7	1198.5	983.2	1379.9
SIGLEC9	138.9	652.5	411.6	529.5	1507.1	866.3	378.2	123.6	144.5	546.3	167.2	118	709	635.3	665.5	434.8	581.5	526.1	848.4	836.6	128
SHH	1142.5	679.1	588.6	834.7	1130.5	715.8	507.4	1476.1	794.4	776.6	1285.6	564	750	693.3	1009.8	651.1	553.5	452.4	378.6	462.8	612.7
SCARF1	9712	8775.7	8068.6	9664	11406.5	6729.8	20289.7	5294.9	7682.7	8922.1	8505.9	11321.7	8178.2	7410.7	6927.4	7751	7857.3	8635.4	21683.4	8910.5	6195.9
SCARF2	777.2	827.1	787.8	905.6	729	705.2	801.4	639.3	671.3	852	640	701.5	468.6	601.2	353.3	930	575.8	662.3	424.3	756.2	625.8
IL27RA	1947.4	1670.2	1621.9	2324.1	1875.9	1908	1920.7	1494.7	1612	1567.5	1632.1	1929.3	1780	1814.5	1363	1578.7	1557.1	1787.3	1664.3	1520.1	1979.2
MPL	476.7	510.3	408.3	375.9	391.6	369.1	395.1	286.7	274.1	429.6	285.7	344.8	225.7	321.8	312.7	361.8	270.1	338.2	151.5	444.6	314.5
NTRK1	2617.5	2422.4	2652.6	2582.1	2330.7	3056.1	2433.6	2965.2	3092	2636.1	2508.4	3285.8	2526.5	2792.1	2981.5	2894.7	3738.4	2203.4	2717.5	2334.5	2890.7
CRLF2	1459.3	1492.9	1446.1	1307	1412.3	1476.1	1533.6	1532.9	1495.1	1347.8	1259.7	1423	1399	1600.7	1169.6	1205.1	1312.9	1321.7	1191.7	1371.2	1264.9
ULBP1	1179.5	1290.1	1084.5	1599.7	1036.1	1060.4	1164.2	898.9	988.5	1164.3	837.4	1110.3	865.4	942.6	729.7	1159.5	847.8	951.6	626	1102.3	1035.5
ULBP2	546.1	622.2	532.4	1126.8	504.8	486.7	621.2	428.2	577	554.1	652.5	502.7	396.3	446.8	367.3	492.5	477.4	486.5	343.5	489.5	485.7
ULBP3	677.2	677.1	642.2	657.2	674.9	685	733.9	790.5	801.3	612.1	668.8	1067.4	526.8	1117.5	1216.6	535	658.9	626.1	965	624.7	1049.8
UNC5C	2549.3	2872.6	2894.3	2655.5	4865.1	3087.3	3389.1	3121.8	2345	3258	5883.4	3059.9	5729.2	3013.4	3094.8	2738.6	3013.3	3722.1	10362	3465.9	2359.9
UNC5D	3819.2	4140.2	3146.5	4391.8	6142.6	5434.5	3010.8	5834.1	4722.4	5178.7	10697.4	6703.4	6257.5	5049.8	4104.9	4242.3	4454.8	4838.6	26740.7	6003.7	2464.5
EDA2R	1166.9	1031.6	1107.9	1313	1251.5	1061.7	1151.3	1094.5	1274.9	1131.5	1286	1146.1	984.2	980	1265	1055.4	966.1	1115.1	4986.6	1036.7	977.7
GDF9	1940.2	1912.8	1919.7	4491.9	1790.3	1866.8	1950.5	1688	1852.8	1840	1830.5	1678	1679.9	1769.4	4260.5	1838.8	1561	1564.6	1322.8	1733.7	1843.6
NANOG	295.6	311	264	244	279.3	254.5	301.2	197.9	198.5	283.6	215.5	219	189.1	202.7	170.3	214.7	190.7	215.7	139.3	271.2	206
NOV	1250.4	1305.7	1309.4	1090.9	1171.2	1364.4	1250.1	1147.2	1094.5	1224.3	1001.2	1241.9	1560.1	1262.1	738.4	1077	1049.5	1150	880.7	1175.7	1036.6
CMA1	1013.1	1123.3	1209.5	1091.7	1022.7	1191.6	1282.1	1832.5	1542.2	1363.9	1103.9	1267.6	1474.3	1734.5	1252.3	1067.1	1363.7	1939.6	1553.7	1473.5	1444.9
HIST1H1C	1040.4	772.8	2239.5	2394.5	1259.1	2277.1	598.9	744.8	565.4	921.4	943.6	1435.6	544.9	500.3	1138	321.1	724.1	871.4	919.4	1181.4	970.4
PLK1	524.3	570.2	471.6	462.4	496.4	469.6	519.9	368.1	392.1	489.3	700.6	469.7	359.1	402.9	326.9	426.2	412	404.4	272.4	490.1	385.1
PTPN2	699	694.2	674.5	597.2	659	666.3	670.7	647.2	642.5	1116.4	780.6	656.4	678	580.9	703.6	617	680.6	585.6	526.7	644.4	599.3
LRPAP1	1068.6	1060.4	1048.8	1020	965.8	1129.8	1156.4	1073.5	1235.9	1199.5	1406.8	1157.9	1297.7	1000.5	935.6	1130	1117.5	881.7	1100.4	1044.5	1295.9
SNCA	121.2	179.9	295.2	432.9	191.2	468.2	245.6	599.3	1141.7	141.6	162.4	204.7	106.1	1432.4	274	159.1	568.3	605.5	616.6	198.6	186.2
PSME3	850.7	967.1	781.9	1846.6	812.2	755.5	924.6	690.6	668.1	877.6	623.4	756.1	506.8	634.8	426.7	678.4	551.5	684.1	574.4	803.8	642.2
FABP5	482	472.8	458.3	567.2	453.6	423.6	480.4	396.2	448.3	482.3	421.5	406.7	438.1	419.6	474.2	456.4	615.4	384.5	355.2	456.7	429.1
REG1A	248.9	229.7	258.8	357	252.2	236.3	262.1	201.8	354.2	341.4	585.1	265.6	119.4	156.8	196.8	165.1	169.8	366.7	3751.6	443.9	272
PEBP1	1403	2332.6	2628.9	2460.4	3178.9	2678.5	2425.6	4474.7	4631.5	1752.9	2013.8	2322.5	841.5	9864.5	3518.3	1283.3	3435.5	3226.2	4396.4	2137.8	1981.3
APOD	17349.1	18413.6	17679.3	16072.1	13764.6	21143.6	15111	18226.1	20065.1	13889.5	14162.6	17846.1	15140.3	17476.5	5441.9	17984.5	20467	14912.1	15713	14498.9	18665.1
SNX4	8975.7	2196.4	2796.7	2417.5	2417.4	2034.2	1736.5	3354.3	2419.1	1498.3	1535	2147.2	1844.8	2097.4	12591.7	1519	2162.6	1829.1	3243.4	1991.2	1671.8
ARSA	1203.1	1532.8	1240.6	1141.3	1307.9	923.6	1335.3	787.7	771.9	1178.7	676.6	1040.5	827.9	805.2	276.7	912.2	757.6	815.9	585.5	1081.9	967.2
LMAN2	80626.9	69168.8	81216.7	67923.5	59324.7	70874.5	59548.8	64862.1	63103.2	58267.8	28288.3	60622.9	55461.1	68996.2	3448.7	76610	79370.6	55544.8	77816.2	67323.3	81481.2
SECTM1	1866.9	1935.5	1983.7	1908.1	1886.1	2010.6	1646.9	1837.4	1677	1714.2	2029.7	1923.4	1535.4	1624.2	953	1810.5	1844.6	1675.1	4393.9	1924.8	1882.1
MEPE	349	357.6	332.7	294.9	351.6	298.6	323.1	234.4	252.8	309.3	304.1	243.6	255.6	254.6	289.1	246.3	245	254	235	297.9	245.4
SPARCL1	11632	11911.5	9382.2	10433.2	25603.2	12413.7	14997.5	16456.2	20204.4	18299	27875.6	9915.1	28587.5	11585.9	16286	10928.5	12443.5	13496.4	15547	18438.3	15812.9
OPCML	16741.6	15375.9	15465.3	15951.7	13792.8	17371.4	14502.7	16551.1	18337	13930.7	13072.3	15220	14812.2	16007.3	8982.3	18071.8	18178.5	13418.8	15099.9	13995.8	17157
PON1	365.5	421.7	291.3	262	286.1	285.4	314.9	249.4	233	310.7	218.4	260.2	205.6	254	200.3	237.3	213.8	256.4	161.7	294.9	230.8
CA9	1522.3	1467.1	1245.1	1584.1	1412	2162.1	3900.2	1444.1	1737.9	4561.4	3949.5	1764.6	2248.5	2043.1	15270.7	1147.6	8147.4	1445.8	1371	1159.2	2443.3
GSN	802.2	962.3	1046.2	1037.7	1283.4	1112.6	559.4	828.9	633.8	884.5	734.3	738.1	722.3	743.1	917.1	657.1	710.9	688.6	1066.4	1111.8	567
ACY1	2191.5	2356.1	2820.5	4790.6	3074.9	2350.8	6306.1	5739.9	6434.8	4011	2456.7	8245.5	4982.7	2871.5	14636.2	3294.5	8404.1	2554.5	1572.8	2223.3	17064.9
FUT3	676.1	765.7	646.5	690	982.1	649.1	822	771.8	1029.9	727.9	775.6	841.6	864.5	723	619.3	1801.9	796.7	879.8	793.9	750.4	1853.2
FER	379.8	429.8	588.4	468.6	607.1	265	286.1	408.8	357.1	214.7	161	399.4	194.7	234.6	2691.9	201.5	380.1	224.4	424.7	394.4	279.2
NAGK	441.9	481.3	779.5	700.7	1255.2	615.4	582.9	966.1	908.1	450.3	629.4	641.2	787.5	719.8	1062.5	487.5	592.3	934.3	399.9	715.2	742.1
PSMA6	741.6	821.6	771	743	764.3	895.6	829.6	932.2	1001.9	704.7	555.9	727.1	636.6	1548.8	1069.4	599.8	777.6	743.8	773.8	738.5	593.2
ATP5B	10844.7	9551.6	13618.2	14865.9	10337.1	15205.9	8293.1	14198	14871.3	9421.2	9281.3	15148.7	12770.7	12294.5	3780.2	13895.7	13954.8	12115.5	12938	9253.2	13487
TPT1	2575	3588.4	4619	3877.8	6105.1	2916.5	3011	4026.6	3840.6	1834.9	2570	3410	1721.1	5673.1	7977.1	1509.9	2923.9	2690.5	6119.1	2747.5	1817.4
EEF1B2	736.2	659.4	1021.6	1235.7	619.4	800.7	719.7	1024.8	1547.2	556.8	627.4	575.8	447.2	1574	998.8	582.8	804.8	682.4	769	580.5	516.7
EIF5A	512.5	616.5	800.4	733.6	689.4	688.6	816.1	1149.2	1249.8	583.8	539.4	664.1	444.7	2750.6	1440.6	481.8	859.2	748	991.8	593.7	512.1
YWHAZ	15327.6	18369.4	24590.5	23270.5	18035.9	18716.9	16200.6	27090.7	20227.9	10301.3	17848.1	19555.9	16285.8	21533.6	129604.2	9794.2	16648.9	18021.8	36945.9	17786.2	12815.5
PRDX6	9652.7	10742.8	21678	33145.6	14693.2	42939.5	22850.1	59893.6	50137.8	10536.6	16071.7	16076.7	9365.5	96166.6	41478.3	12736.9	44363.7	31559.3	51681.5	15555.4	12717.7
APOL1	31276.8	51596.7	26796.3	39561.9	39831.4	31132.9	28284.2	30353.7	36437.2	33483.9	25237.1	31514.5	52463	29532.8	56470.8	33491.6	29666.4	21995.4	19632.6	24628.8	57141
NOTCH1	18590.4	16597.3	14664.8	18982.9	22121	17591.3	15458.2	18875.2	14718.1	18995.2	23965.2	14426	24614.6	17390.5	23288.3	19422	16390.1	20356.4	22052.4	20708.6	17939.6
GRAP2	1288.9	1270.1	1456.3	1262.7	1253.3	1404.3	1298.4	1654.3	2002.9	1463.3	1244.4	1580.1	1485.3	1252.7	2088.1	1535.8	1464.9	1375.9	1398.5	1269.5	1486.8
PDE2A	32545.1	27883.2	28720.8	31361	27455.3	32914.9	26249.7	32894.4	36444.7	26108.6	24295	24988.1	30673.5	31136.6	18224.5	35850.3	35023.6	26107.5	30213	26760.7	33236.4
CD163	1241.8	1442.5	1404.7	1215.5	1958	1353.6	1609.4	1639.9	1193.5	1550.3	1672.9	2335.9	1965.1	1683.2	1303.8	1224.1	1212	1543.9	2286.1	1690.6	3483.7
STC1	1152.5	1475.6	1972.2	1436.9	2455.1	1249	1661.2	1817	1479.9	1221.2	2595.3	1667	1768.2	1406.8	1513.3	1247.9	1562.8	3173.6	3670.9	1865.7	1934.7
PPIF	1088.5	1189.8	1301.1	1788.3	1100.3	2254.1	944.8	1715.6	1745.3	947.4	1008.9	2244.8	781.5	1813.7	6218.5	1009.5	1433.4	1273.4	7600.9	1320.7	1038.4
PIGR	2556.2	2477.1	4213.2	3680	3619.7	1980	9017.7	3291.5	3566.6	2624.5	9604.3	3262.2	7305.7	1623.9	8511.9	1912.4	2164.3	2755.8	3293.3	1982.6	2805.4
MSN	1096.2	1064.4	1288.2	1371.2	1256.1	1091.7	902.7	939.9	896.3	910.1	1236.1	1051.9	936.4	782.1	2411.7	840.7	969.9	789.4	860	863.4	966.4
CHIT1	3941.6	3388.9	3459	3021.9	4855.5	3682	3522	3931.6	4286.6	3984.9	3945	4044.8	4647.4	4535.1	2301.3	4565.3	3859.9	3237.1	7115.5	5819.6	3843.6
SPHK1	690.1	733.3	1084	726	606	1087.9	1020	1632.1	1242.2	575.6	613.5	1541.3	594	2383.9	8148	675.5	1056.7	715.4	1527.4	897.5	589.8
NCK1	1794.1	1337.9	1671	1615.8	1255.3	1188.4	1188.9	1217	1185	1172.8	1155.8	1198.8	1117.2	1074.8	993.9	1139.8	1015.7	1037.4	977.3	1127.9	884.7
CD5L	3590.2	8031.3	4219.7	15141.3	2880.6	4640.2	2265.9	2725.7	3185	2220.6	8455.3	4118.4	6242.8	2907.3	6921.6	7857.8	4971.2	3713.1	6008.1	3069.8	6975.8
ROR1	310.5	324.4	292.2	359.7	547.9	301.6	234.3	389.7	233.1	419	777.7	277.4	386.8	315.4	403.5	355.9	332.8	421.2	860.3	449.3	239.8
TFF3	4271.6	5448.5	3483.1	5459	6409.5	5882.2	6538.7	5850.4	3641.4	8184.2	14241.9	5495.6	6421.5	6322.3	8311.4	5813.4	5592.7	11698.1	100669.7	6364.6	3743.1
FABP1	1187.8	2934.9	2483.1	2452.2	3395	4365.8	3713	2722.9	1828.7	3445.2	2675.7	7777.2	1969.8	1920.8	1502.7	2246.7	3814.1	2772.9	6880.2	3194.8	3340
LMNB1	709.6	766.9	745.6	662.5	709.8	773	730.3	759.7	800.9	710.9	654.3	697	922.6	944.1	995.7	690.7	730.2	669.8	653.5	707.1	670.2
KIF23	1278.8	1474.8	1222.7	1415.8	1160	1252.8	1417	1606.9	1492.9	1174.8	1059.6	924.1	700.5	2195.3	965.4	943.2	1187.5	1121.5	1095.3	1296.4	909.2
DNAJC19	744.9	761.4	664.4	647.9	677	649.6	726.2	551.4	584.9	674.9	554.4	589	502.1	604.8	556.4	590.7	514.9	575.3	417.9	658.3	546.2
LUM	1024.6	1066.4	1258.9	1124	1698.3	1179.9	868.6	1150.2	1063	1290.6	1653.3	887.1	1075.5	899.7	1074.5	976.2	1196.2	1175.9	1730.6	1619.2	1063.5
NSFL1C	1079.3	1377.3	2019.1	1636.7	2179	1407	919.5	1741.5	2007.3	499	1178.7	1226.3	660.8	3274.8	384.7	608.3	1712.1	758.3	2366.8	1021.1	751.8
YES1	659.6	673.5	1292.3	678.3	819.8	826.8	727.7	1004.8	885.9	708.3	913.1	939	827.7	808.9	1326.2	717.1	906.6	871.5	1266.3	705.2	981.4
BMX	468.3	496.4	466	403.5	436.2	501.9	477.5	372.8	417.7	449.5	323.6	479.4	431.9	415.7	328.5	464.3	351.1	371.4	280.7	432.2	363.2
ESD	1259.1	1472.4	1536.2	1544.2	1149	1963.1	1303.8	1457.4	1759.4	1129.9	1030.4	1324.7	14464.3	2407.1	1059.2	1195.9	1283.2	1107.8	1110.2	1086.3	1297.9
NRP1	4129.3	4088.4	4060.3	3983.7	5143.5	4881.1	4386.4	4012.1	4940.9	3593.2	4803.4	6091.2	4440.8	3616.3	5056.1	3035.6	4374	3721.3	6433.6	4399.9	4424.3
PLXNC1	808.9	746.2	734.8	684	1042.2	817.4	531.2	749.3	862.3	757.7	920.4	825.1	849.8	748.4	941.6	749.9	753.4	866.5	915	887.2	1157.3
HRG	4232.1	4910.5	5863	4672.2	2924.3	6429.1	6160.7	5932.8	3037.8	3758	2739.5	5231.8	3011.6	4642.8	3389.8	3864.8	3568.4	3353.9	4495.3	3439.4	6361
GP1BA	1691.4	1588.1	1518.9	1567.9	1617.1	1070.3	1227.2	1054.1	1003.2	1420	1112.9	1433.7	1306.6	1408.7	1041.3	1323.3	1185	1117.3	1345.2	1533.7	926.6
NMT1	1833.9	1636.4	2328.9	5656.5	1705.1	2400	1808.4	2951.2	2849.4	1910.3	1752.2	2869.8	2294.7	2205.5	4028.5	2363.4	2571.9	2198.5	3622.2	1846.7	2938.9
PRSS3	627.7	637.7	679.7	543.3	642.6	717.1	667.7	571.8	541.6	626.7	577.5	677.7	518.7	491.9	399.9	767.1	607.4	526.2	445.1	617.4	570.4
HGFAC	5849.9	5949.6	4997.4	3796.3	4887.8	5069.7	2866.2	4676.5	4971.4	5315.3	5091.8	3009.8	5876.5	2621.3	4855.9	4256.7	3832.6	5932.7	3210.7	6339.7	2216.2
LGALS3BP	883.2	737.4	580.6	761.2	970.5	582.8	1646.5	1384	1989.4	454.9	2248.8	1749.3	1198.1	1326.5	1894.5	1314.7	1184.1	1997.3	961.1	696	2950.3
MFGE8	8085.8	4135	6169.5	6699.3	7839.5	4907	1273.4	2268.8	1244.6	1753.4	9747.9	605.2	4519.9	1215.9	2191.9	5020.9	1211.1	3746.8	859.8	1682.3	2361.6
EFEMP1	721.6	727.2	819	649.8	1039.1	749.7	607.1	862.3	972.2	829.1	1088.3	792.8	743.8	939.6	942.2	725.3	908.8	909.4	1826.8	866.7	609.9
FAP	1073.2	860.1	895.5	1095.7	985.4	1026.5	840	902.1	934.7	1011	1049.7	848.5	926	764.2	758	881.4	831.4	793.6	924.4	959	898.5
FCN2	1807.1	1783.5	1779.7	1659.5	1490.8	1966.5	1352.6	1860.5	1879.1	1706.2	1642.1	2186.8	1758.9	1866.5	1086.4	1990.7	2105.6	1465.2	1706.9	1459.1	1673.4
TGFBI	30139.6	41349.6	37384.7	49725	46293.7	35135.4	37667.7	43043.4	36260.5	30576.1	57213	36134.5	39137.8	33634.7	45355.5	42613.7	33459.9	47409	25978.1	38183.8	51784.3
ECM1	8940.5	11873.8	6330.7	7190.8	8719.4	8476.3	9836.8	11216.9	5710.3	6397.1	11136.7	5784.2	7014.3	9362.2	23559.8	6307.9	6632.5	13183.4	12511.8	10852.9	8664.8
ADAMTS13	3406.3	5103.8	2583.7	3747.5	5744.4	2376.2	2224.5	3721.8	2235.5	2607.6	2562.5	1639	6868.4	2864.6	5785.9	2750.4	2206.4	2305.2	2295	4004.1	4637.8
SIRT2	5420.5	5161.9	8352	7452	6885.9	6960.9	4085.6	6061.8	6957.8	6260.5	5305.4	10284.6	9272.4	7903.4	15544.4	5841.8	5572.5	5853.8	19505.8	4238.4	15161.7
CKAP2	8096.2	7357.9	10735.1	9261.9	8618.3	11635.3	8161.5	14751.1	15749.2	10545.8	14345.6	11442.7	12893.9	16351.3	23300.5	8524.6	12036.6	13166.3	11351.2	7500.4	12555.3
CNDP1	5878.7	6301.9	6966.4	7603.4	9808	7353.7	5326	6471.5	7847.1	5514.9	3776.2	8536.6	7752.4	5634.9	6531.8	8118.3	4955.1	1982.3	1184.6	4102.3	6522.1
LCORL	300.9	330.2	284.9	251	294.4	280.6	306	249.4	238.9	398.4	254.1	249.1	232.6	237.4	225.4	250.5	237.5	252.1	171.2	307	240.5
PFDN5	412	440.9	470.3	473.1	476.7	538.4	512.7	581.1	664.9	436.6	515.4	474.8	417.4	681.6	317	392.4	471.6	441.9	561.3	449.2	416.9
COLEC11	4795	2982.3	2918.3	5213.2	10405.5	3486.4	5689.7	6202.8	4605.3	3117.9	12030.7	4974.5	15174.8	2499.8	19904.4	3888.6	3181.1	5195	13889.9	5285.8	40119.6
FETUB	4401.4	5694.2	6037.2	4683.4	6340.9	5399.9	6683.8	6604.2	2584.9	3787.6	3963.1	3524	5032.4	7108.9	3731.6	3976.3	4874.1	3791.3	2890.7	4352.6	5495.5
ANGPTL3	848.1	906.4	772.8	725.2	813.7	761.8	888.5	634.2	724	788.1	596.6	686.4	690.2	706.2	784.6	651.2	643.6	645.1	512	767.3	642
CDC42BPB	2008.4	2096.8	2135.1	1872.3	1680.4	2221.3	1846.6	1925.2	2168.2	2073.7	1323.5	2039.9	1512.2	1753.8	901.5	2045.9	2153	1519.4	1796.3	1654.9	2068
CFHR5	2299.8	2788.8	3211.7	1991.5	1621.1	2445.3	4496.6	2492.3	2068	2995.6	2679.5	5042.6	2320.9	2789	1357.3	1837.3	3067.4	2055.4	3172.9	2513.4	2431.2
ABL1	422.9	522.7	392.1	353.5	389	374.3	425	319.5	330.9	414.4	722.3	328.2	349.9	332.2	345.7	332	347.3	326.4	255.6	383.9	327.8
CTSV	2104.1	1517.7	1812.6	1836.5	1707.2	6011.7	840.5	1735.4	1657.4	1765.2	1744	1728.8	1813	1450.6	2421.4	1573.3	2182.4	1063	538.5	1488.4	1366.6
CHEK1	481.2	495	551.8	463.8	490.5	602.7	559.3	588.1	601.2	507.2	995.8	644.1	577.5	491.7	745.9	483.2	629.8	483.9	478.8	463.7	516.8
FGR	2578.4	442.9	451.3	1721.9	424.8	392.3	469.3	598.5	612.7	537.2	547.2	379.2	685.5	469.3	726.4	465.9	385.9	618.2	320.5	495.2	519.2
FYN	3446.3	2617.3	3632.4	3031.3	2630.1	2514.8	1388.6	1593.3	1793.7	1384.4	1039.1	3446.9	1206.5	1390.2	10214.5	1557.6	2109.7	975.5	1085.6	1959	2054
NR3C1	368.4	131.2	116.4	126.5	107.7	113	141.6	121.2	130.8	131.8	141.9	107.5	116.1	172.3	249.6	107.6	113.5	124.9	97.4	127.6	98.2
IL27 EBI3	1021.5	954.8	1147.1	947.4	1192.9	1348.6	1004.4	956	984.2	968.6	1069.5	1823	1010.8	962.8	1037.5	986.3	865.6	855.1	1242.6	872.5	927.7
LCK	592.3	788.4	574.1	501.9	534.8	565.5	617	526.5	558.2	612.7	455	651.6	904.7	500.3	451.3	873.4	534.5	531	435.7	566.2	541.7
LYN	2429.2	1982.6	2665.1	2676.7	1464.1	2347.7	1528.2	1879.1	1930.2	932.3	742.2	1994.6	1271.4	1348	19816.6	1121.9	1672.3	892.7	1814	2023	1243
MAPK1	777.3	875.9	1416.5	4315.4	1129.8	1246	1266.5	3409.3	3192.9	1072.1	1128.1	1730.6	1369.6	3934.4	7891.4	1038.1	1953.6	1423.6	2200.1	1346	1818.6
RPS6KA5	192.4	198.9	193.6	200	184.8	223.3	203	259.6	660.3	175.3	148.6	170.8	135.7	382.9	240.3	165.3	199.8	184.2	204.4	205.4	146.2
MAPK14	548.1	655.8	918.8	732.5	760	706.4	823.8	959.4	718.5	709.8	717.2	841.1	889.5	621.8	1802.7	541.2	708.1	773.3	777.5	693.7	777.8
PDK1	678.2	781.4	694.3	781.7	553.8	717.5	773.9	598.7	707.3	732	953.9	784.5	537.7	609.3	347	620.5	657.8	628.5	491.7	598.4	553.6
RAD51	3046.2	2943.8	3708.6	3769.3	3385.4	4242.1	2165.1	3404.6	3077.2	2253.9	2795.4	3439.9	2891.2	2270	1726.1	2582.2	3000	2477.8	2505.1	2104.7	2783
TBP	564.1	576.9	581.6	543.3	576.8	544.6	571.3	501.2	497.6	583.1	581.6	561.4	589.6	481.6	676.1	563.9	562.6	561.8	442.4	572	484.7
AGRP	1716	1186.6	1436.4	1455.1	1326.4	1720.6	1351.1	1530.9	1101.9	1526.5	2560.1	1469.3	1910.6	1119.4	652.1	1535.8	1512	1945.5	5104.4	1272	1267.5
DLL1	1689.7	1648.7	1597.1	2135.2	2167.7	1652.2	1732.5	1484.1	1557.1	2193.6	2754.7	1829.1	1773.2	1725.8	1713.3	1651.9	1690.3	1832.1	4473	1702.3	1682.3
MATN3	626.6	675.8	703.7	571.1	601.7	735.5	690.2	696.9	713.3	647.2	873.7	792.9	742.8	596.7	465	632.6	719.5	631.7	610.6	625.1	673.7
MAPK13	624.7	617.5	823.8	675.9	595.3	605.7	711.3	668.1	604.3	728	532.5	558.6	502.1	578.2	533.8	574.7	559.9	625.3	435.9	647.3	585.2
PDPK1	529.6	662	1037	681.8	836.3	518.2	426.7	613	574.3	377.1	302.2	855.1	411.5	399.6	1967.6	312	530.5	415.4	421.5	551.3	475.5
DHH	553.6	537.9	621.7	670.2	1076.2	804.7	576	1038.9	1078.4	496.1	512.4	533.6	503.8	1713.5	966.4	515.1	818.5	637.8	873.7	512.6	549.9
SYNCRIP	1173	1299.1	1733.5	1341.5	1215.4	2021.1	1319.6	2369.5	2238.4	1409.2	8038	2446.8	1890.3	1454.3	1445.4	1481.4	2109.8	1813.1	1593.1	1311.8	1929.7
GREM1	512.5	533.6	469.1	437.5	502.3	434.8	586.9	358.9	432.9	477.6	5489.7	409	444.8	452.9	411.1	380.1	401.3	384.4	332.2	477.2	392
JAK2	4339.4	2610	6343	2444.7	413.3	2920.8	10761.1	6611.5	4611.8	9100.9	9306.7	9632.8	564.5	8475.3	9307.9	9196	5730.2	10772.9	9603.6	6328.9	550.8
LTBP4	1161.4	885.8	1261.8	1281.7	1794.9	1113.6	1223.3	1397	1292.9	1329.6	1763.9	1263.4	1403.9	1006.8	1427.2	1327.4	1003.3	1534.6	2985	1567.5	1358.7
CST7	9964.1	335	264.8	227	222.8	263.2	2095	313.6	267.4	10384.8	388.5	318	243.1	197.5	249.7	228.7	431.6	192	133.2	228.3	241.5
BMP10	387	569.8	644	459.3	517.8	323.5	519.2	256.7	345.4	563	368.1	331.3	328.1	241.3	257.2	243.3	247.1	283.4	234.4	330.9	332.7
LY86	24622.4	22419.7	20402.1	21289.6	20749.1	23356.5	19266.1	20454.5	22887.3	17610.5	16861.4	17190.5	20022.1	22464.4	6820.1	23038.7	21278.5	15980.1	17028.6	19317.4	20548.4
LDLR	304	308.6	277.7	262.4	303.8	270.5	302.2	237.8	243.3	298.7	235.8	274.8	224.8	229.2	187.2	251.2	238.1	243.3	182.5	300.1	230.2
LTA4H	19250.5	14605.2	29374.3	24937.6	29682.7	26363.8	1921.6	2315.8	1837.9	1687.6	2674.5	1887.1	2525.9	1652.1	1019.2	1634.8	1850.5	1521.8	1317.8	1363	1280.8
IRF1	1003.1	905.2	1625.2	962.8	800.1	1098.7	875.3	1308	1335	800.8	825.4	820.7	841.3	1945.1	743.4	975	1149.2	911.5	1137.4	867.2	885.1
CTSE	659.5	685.3	704.1	622.4	665.8	620.1	667.6	503.1	512.1	668.9	582.1	510.2	483.8	28612.8	510.5	890.7	474.7	602.9	375.2	602	513.5
IDE	1993.8	1854.1	2457.3	1902.8	1883.7	2893.7	2385.4	3629.5	4169.2	1867.7	2137.1	2653.6	1750	5923.6	2405	2465.6	3442.4	2399.7	5248.4	1984.6	2076.2
CEBPB	960.6	897.6	1417.9	1947.2	984.1	1436.1	1024.5	1582.9	1513.1	1113.2	1945.7	1699.3	1456.9	1038.5	1861.8	1266	1409.2	1360.8	1261.2	1051.5	1475.6
NR1D1	807.4	769.8	843.2	749.8	784.9	863.3	821.2	796.8	874.1	798.2	743	735.4	671.9	8429	642.3	800.2	743.8	693.7	678.6	735.2	773.3
GPD1	2398	2611.2	2153.3	2941.1	4987.4	2690.4	2295.1	2618.7	3978.5	3195.1	3313.2	2027.6	3319	1872.5	4391.7	1929.6	3512.8	1784	2518.6	1658.4	12281.3
LPO	548.5	751.9	691.5	854.7	565.6	1083.3	810.8	1119.1	1163.7	995.2	1278	1631.1	663.2	1355.1	1214.6	789.9	817.6	873	2101.8	888.1	1742.2
GRN	17834.3	18056.9	13714.4	20597.7	24169.7	16914.6	22291.5	20750.2	21089.8	17048.7	28504.7	25628.3	21563.4	18953.1	24276.8	18411	14495.4	28733.9	47510.1	23416.5	19468.1
EPHB2	463.2	491.2	400.6	388.4	507.5	423.5	490.5	481.6	414.5	513.3	600.9	497.9	478.6	628.5	462.2	419.4	469	516.4	793.5	479.2	422.9
TYK2	4839.4	4735.8	4718	4539	4217	5209.7	6244.9	6442.5	7415.9	5929.1	7812.4	4627.2	5902.3	7071.1	4724.1	6110	7706.4	5960.6	5986.6	4922.7	5979
CD70	1034.1	1192.8	997.9	1280.5	1009.4	936	1123.9	841.9	919.3	1091	1085.4	958.6	610.7	828.1	531.3	806.2	760.1	879.7	653.9	986.5	836.2
THBS2	620.1	423	404.4	370.5	909.5	363.7	940.1	1423.1	716.2	832	1935.6	690.3	1262.9	494.7	1828	532.1	1617.2	1312.8	3332.2	748.9	1492.7
THBS4	35380.4	22544.4	21256.4	22560.6	38770.6	29397.9	19350	21164.3	15496.4	27674.5	37293.1	15394.3	20007.9	23365.3	20667.2	21322.1	17874.6	29210.9	35208.7	31595.9	19963.1
IFNGR2	743.3	778.2	719.7	1311	729.8	682.8	759	608.1	801.5	790.9	800.1	777.1	615.4	585.8	656.9	711.8	616.8	635	578.3	734.4	879.5
STAT3	367.9	418.4	677.5	537.8	477.4	456.4	570.8	822.3	638.8	505	552.9	546	669.1	457.1	1907.4	357.2	481.6	618.1	568.5	524.2	485.2
BCL6	1440.8	1428.5	2142.8	1471.6	1231.8	1406	1313.6	1128.2	1196.8	1228.1	987.7	1348.1	1174.9	1077.7	385.5	1234.6	1196.3	1009.2	896.6	1192.3	1198.8
PRKCI	916	951.7	1008.1	1006.3	927	1164.1	1129.7	1961.3	2040.8	958.2	1079.5	968.1	935.6	2731.7	2505.8	790.2	1422.7	1219.4	1539.2	1024.8	960.3
STAT6	615.8	634.9	707.9	634	572.9	642.2	544.7	1491	672.9	589.2	499.8	591.2	534.3	589.6	686.7	540.6	594.8	558.4	474	571.9	548.5
MAP2K4	37790.3	32735.1	35713.2	31302.8	20973.8	43710.8	33632.9	34270.2	14367.5	25086	28940.9	20587.8	40816.5	29772.5	31014.9	36122.3	19441.5	27871.2	26513.9	20984.3	34963.8
MAP2K3	916	911	1129.8	1686.6	973.2	1094	1074.7	1943.4	1746.1	1090.7	1116.8	1337	998	2505.3	1842	1018.9	1287.4	1258.6	2101.1	903.7	1014.2
PIK3CG	971.5	1202.6	1113.8	923.8	769.3	1250.4	1121.3	1114.1	1230.6	1067.7	1079.1	1511.6	868.3	916.3	564.9	931.6	1220.2	1052.5	817.5	992.3	1112.4
METAP2	3292.8	3629	7736.3	6537.4	8434.2	12140.8	8935.5	23942.1	21745.4	7073	9868.3	11998.5	8907.6	60876.7	37092.3	8030.5	22820.1	16286.4	25348.5	7289.1	16335.5
PSMD7	431	478.4	462.6	406.5	437.3	478.6	383.5	428.9	389.6	411.4	372.8	377.6	356.5	455.1	386.5	370.1	338.8	399.5	351.6	433.7	363.4
HK2	854.1	926.4	2058.8	1827.7	954	1445.8	1239.5	4145.6	2044	1641.1	1351.4	1065.3	2721.8	1475.4	1614.6	878.6	1291	2282.7	1801.9	1858.3	1673.6
EFNB2	9333.2	6508.3	8472.6	11794.4	12971	10560.8	9406.1	13164.6	9057	8771.3	23563.2	7218.1	14058.5	12179.7	9012.8	12743.2	12565.1	10895.3	68588.7	9913.6	9098.3
CTSC	947.4	941.5	893.1	814.2	821.9	869.9	890.7	738.1	713.6	865.1	784.8	904.1	634.3	661.7	420.6	714.7	694.6	807	496.5	818.5	733.3
MAPK12	553.3	567.8	676	596	597.5	499.9	588.7	477.3	452.2	531.6	560.4	457.8	403	505.4	528.4	454.5	426.5	489	486	506.8	407.4
CRISP3	475.9	491.8	424.3	388.8	434.2	420.8	504.4	396.2	880	471	356.6	382.7	424.8	449.6	302.7	376.5	364.9	468.5	303.3	474.6	421.4
CDH15	8737.7	8196.4	8274.2	7920.9	6997.3	9199.4	7459.8	8372.1	9229.6	7322.2	5743.8	8399.4	6912.5	7942.6	3585.2	8939.3	9487.8	6741	7723.1	7453.6	8905.9
FAM3B	719.6	714.9	783.9	733.8	1197.2	953.2	577.9	705.1	456.5	847.7	1097.9	597.2	472	586.2	515.8	667.9	426.5	766.1	1176.7	1037.6	790.5
RAC3	4570.2	4023.6	5117.7	5414.6	3580.7	5666.7	3237.5	5247	5167.8	2879.8	2817.4	3038.1	4098.6	7036.3	7337.9	2789.6	3985.1	3084.9	4667	3652	2858.3
SNAP25	914	918	958.1	956.9	778.1	912.2	890.2	800.1	831.5	909.8	822.9	1011.5	766.2	749.5	314.4	856.7	922.7	787.3	711.3	825.3	886.2
CSNK2A1	843	901.9	891.8	756.9	836	846.6	920.8	844.7	825.5	889.6	731.2	964.2	784	901.3	819	854.8	849.9	795.6	742.2	867.6	846.2
OLR1	463.7	489.4	825.4	1076.9	567.2	604.2	311	542.2	1476.8	534.7	452.8	408.2	478.7	409.3	219.9	416.2	408.6	368.7	214.6	399.1	561.4
JAG1	470.3	463	437.6	475.8	722.1	496.4	404.7	498.5	414.4	434.2	628.4	442	698.7	449.1	588.9	501.1	408.9	530.9	895.4	534.1	592.2
SET	12826.2	11989.6	11501.9	12625	11965.8	10396.2	11737	10957.7	11615.9	12991.3	15460.6	10396.8	14950.6	11261.2	36019.8	13119.1	7497	9473.2	14621.8	12128	10145.4
NOTCH2	748.4	727.6	742	988.4	708.1	673.1	955	825.7	841.8	936.2	1303.1	869.5	764.1	859.2	828.5	871.1	1007.7	826.9	757.7	870.4	813
PRKCQ	1680.6	1870.5	1645.3	6447.8	1556.1	1552.2	1907.7	1657.7	1669.8	2139.1	1325.7	1724	1217.1	1479.2	3699.1	1225.6	1386.3	1366.6	1935	1625.7	1393.6
CLC	1335.1	1263.4	1398.1	1168.2	1499.1	1425.9	1146.5	1340.3	1954	1196.9	1071.8	1468.4	1000	1187.5	1902.8	1250.9	2100.3	1015.1	1034.3	1125.8	1350.7
PPID	415.4	464.2	752	413.7	369.1	405	667.7	1079.4	757.8	501.3	327.4	976.5	535.9	541.6	4623.9	439.7	401	647.3	673.1	524.4	543.5
IL24	432.3	465.4	413.3	365.8	419.3	412	432.2	353.8	382.1	749.4	1038.2	411.8	380.8	372.3	893.8	364.2	1002.1	350.6	297.1	397.2	343.1
GPNMB	4063	5096.8	4068.6	3528.8	4391.4	4104.1	2415.2	3429.4	3053.9	5233.9	5476.4	3187.7	5142.7	3971.1	6286.4	3220.8	3671.4	3822	6966.5	3936	4441.1
MAPK11	630.7	531.6	750.9	1106.2	809.9	631.2	481.2	426.2	586	492.4	715.8	598.8	598.2	407.8	490.8	519.1	557	399.7	1977.2	403.2	372.5
COLEC12	2394.9	2436.6	2175.9	2175.4	3008.9	2646.1	1080.4	2909	1353.5	1783.5	2715.6	2138.7	1849	2041	3112.1	2088.3	2150.5	1771.8	2130	3197.6	1473.1
CHST15	3921.9	3940	3835.3	3608.7	4977.1	3829.5	4565.8	5288.3	3185.1	4178.5	6003.1	5249.1	5781.1	3732.8	4483	4513.3	3955.4	5957.9	6762.1	4255.2	3942.3
BMPER	585.4	584.7	571.8	534.7	626.9	530.8	600	472.8	510.7	620.2	547	476.1	558.8	489.4	622	1032	443	487.5	436.9	552.5	495.1
HAVCR2	3762.3	3354.3	4950.3	4524.2	5537.2	3652.7	5518.9	4676.4	5041.1	4935.1	9777.9	5286	6533.6	5538	6345.7	3807.1	4884.2	5101.7	17558.4	3968.2	5465.9
STAB2	2162.7	2165.2	2215.6	2009.6	1657.1	2534.9	1669.8	2092.3	2382.6	2246.1	1433.8	2208	1564.3	1990.5	730.4	2101.4	2333.2	1508.8	1713.4	1657.1	2051
IL12RB2	1905.4	1423.7	1410.8	2699.4	1414.6	47600.4	1933.6	1137.1	1258.7	1267.6	944.4	1402	932.7	1013.8	1344.9	2970.1	3197.5	978.5	1112.3	1176.2	1564.3
SOST	2963.3	2116.6	2261.2	1974.2	3454.2	2744.7	2305.4	2367.4	2518.1	2272.9	4576.7	3583.5	3909.4	1858.3	10077.3	3039	2500.6	2192.8	1922.7	2833.1	2627.1
CLEC7A	1166.6	1192.3	1100.8	1073	950.4	1066.8	1215.8	974.9	1128	1158.5	816.5	1017.8	764.5	967	796.8	998.6	1006	807.4	805	921.8	1057.6
ANGPTL4	11966.5	10659.9	12577.6	13851	12589.8	11805.3	13127.8	16647.7	18070.8	12692.2	15092.9	13508.5	19410.9	12984.2	55073.7	13909.6	15563.8	20048	16858.6	9977.7	15536.6
FGF23	710.9	798.9	677.7	1645.3	711.3	674.7	1363.1	610.7	656.3	709.7	660	615.9	622	735.2	483.7	678.4	658.9	968	8372.5	712.4	802.9
NTN4	1117	1183.9	1067.2	888.8	1128.7	1277.2	1473.3	1040.7	1112.4	973.2	1649	1354	1006.4	839.9	1203	1109.3	1085.3	1105	1061.7	1033	1457.9
LY9	4705.7	2177.6	2571.8	3802.5	4009.3	3345.5	2211.2	6512.3	5232.2	3367.6	5592.9	3384.2	5958.2	4864.1	2305.5	4036.7	5963.4	4590	5853.6	4035	6111.2
ROBO2	2584.2	2697.5	2146.1	3035.4	3482	2908.8	2654.4	3252.1	2880.6	3007.7	3716.3	2874.5	4779.1	2456.8	3602.5	2801.6	2789.3	2892	3230.7	3427.8	3553.6
CD93	6364.7	5793.3	6168.9	6953.5	9981.7	7434.4	5304	7547.5	5908.9	7253.2	14044.8	6585.7	12957.8	6265.2	7222.5	7759.4	7766.5	7667.7	16289	7567.2	5021.4
ERAP1	62894.4	13588.9	43250.8	110763.4	101363.5	122558.1	57552.3	30732.9	103324.1	56549.1	127221.4	93616.5	128146.1	96924	103493.7	97855.9	80211.4	117239.1	57330.2	65636.2	170743.3
TBK1	555.8	520.4	433.1	401.9	441.4	421.5	495	338.7	355.5	447.5	325.8	371.4	276.4	442.6	319.4	354.3	306.2	363.2	252.1	447.3	323.8
DAPK2	4016.6	3725.2	3943.6	3788.6	3382.5	4089.5	3627.7	3849.7	4189.7	3685.2	3102.2	3776.5	3301.2	3518.6	1705.8	4111.6	4209.3	3032.2	3412.9	3376.8	4079.5
GDF2	1739.3	1272.7	1542	2292	1632.8	1853.9	1332.4	1817	1616.9	1623.7	1617.1	1404.2	1913.5	1368.2	4167	1631.6	1578.9	1162.9	1369.8	2087.5	1609.1
JAG2	1168.6	1225.3	1163.8	1792.7	1101.6	1171.5	1217.5	1168.2	2443.4	1188.3	1049.6	1302.9	1425	1031.9	847.2	1283.7	1142.1	1066.8	1013.9	1122.3	2347.9
BGN	8890.2	6543.1	7160.6	7059.4	11960.1	6095	8681.9	11686	11637.7	10463.1	13861.8	6695.7	20080	11104.3	4301.6	11564.3	8530.2	9409.1	10804.6	7184.7	14737.7
IL22RA1	1863.1	1832.3	1741.1	1632	1821.7	1675.2	2026.9	1562	1918.2	1971.1	2037.2	1607.8	3242	1572.9	2124.3	1720.5	1460.2	1515.1	1284.1	1671.7	1587.1
NRG4	956.1	1109.3	985.9	3332.4	943.6	920.3	991.9	789.1	867.9	1005.5	769.3	905.6	747.2	795	617.5	1063.2	767.8	843.2	1128.5	951.9	886.5
PPIB	3925.4	3822.7	3832.7	3698.5	3275.6	4032.7	3386.5	3562.4	3932.1	3331.5	2844.5	3633.6	2983.8	3409	2268	3815.9	4153.5	2837.4	3034.5	3277.9	3723
CMPK1	27497.5	24335.5	23616.5	25367.2	22982.5	27375.6	22763.8	25740.8	28583.6	22151.3	17326.8	22914.9	22964.9	24744.4	10599.7	30124.8	28918.9	21034.9	23689.6	23535.9	27520.1
CST4	347.4	328.6	303.7	320	340.9	257.7	321.3	238.2	246.5	319.6	233.9	279.9	219.7	254.6	296.8	255.3	220.7	277.1	304.3	312.3	339.5
PDXK	1646.5	1536.7	2862.8	2158.2	2387.8	2041	1764.4	2914	2412.6	2005.6	2485.8	2341.1	2196.7	2361.7	340.1	1650.5	1868.2	2258.5	2046.8	2142.1	2493
ARG1	1093	917.5	1939.5	5605.7	1434.9	3090.6	1476.8	4798.3	8027.3	1951.4	1544.7	1228.6	2939	2743.9	636.1	1273.4	2224	2844.7	1922	1924.1	2301.8
HAPLN1	1017.8	1530.8	1074.6	1016	1258.4	1171.4	1001	1291.2	1093.7	1433.3	2018.3	1056.1	1605.4	1046.5	1111.2	1195	1103.3	1184.7	1404.5	1082.7	1132.5
AKR1A1	477.7	847.1	1214.3	1282.9	1532.3	763.5	1525.4	2130.8	1090	1395.4	1792.4	1341.4	761.4	3111.3	2380.4	869.6	1815.5	1553.1	2693.2	1226.7	1561.9
RPS3	459.1	446.9	499.1	467.8	407.8	400.3	497.3	582.1	1020.3	487.5	401.2	400.8	409.6	443.2	1102.5	432.2	444.1	462.9	299.9	491.3	420.5
ACP1	1902.1	2117.8	1355.4	4714.7	2559.4	3818.3	1658.8	9236.6	14655.7	1403.9	1722.8	1705.2	4333.7	15176.2	6987.8	876.9	1874.8	1336.7	1583	1140.3	894.7
YWHAQ	2448.1	2425.9	2653.2	2553.5	1981.2	2677.5	2327.8	2449.8	2704.7	2135.4	2189.9	2431.4	1980.3	2464.3	2640	2326.7	2512.4	2348.4	2197.3	2289.7	2237.8
COL8A1	7054.8	1041	983.1	1695.5	964	1040.1	1059.6	1363.7	1975.6	1141.4	872.9	1019.4	1015.9	931.6	651.4	1215.9	954.1	1567.2	744.7	1164.5	1147.5
HIBADH	1037.3	907.3	901.9	2261.7	880.3	860.5	874	776.9	832.1	913.9	748	962.2	859.4	865.7	1223.5	820	838	748.3	669.7	782.9	771.2
PGM1	760.9	772.4	879.4	1071.1	809	867.4	733.8	752.2	746.7	804.5	670.9	911.5	671.7	695.4	966.8	716.7	702.8	716.9	3736.6	723.3	759.3
CAPG	2977.1	738.9	1885.1	1508.5	937.3	759.2	977.1	1183.5	1070.9	971.3	1947.5	618.3	946.3	799.8	819.4	733.2	909.7	1227.5	2311.5	876.8	948.4
MDH1	6233.5	9155.3	13094.9	13628.5	19271.8	17644.5	10050.3	28400.2	24639.7	10431.8	10685.5	11665.6	13808	47038	29065.2	10100.8	19056.7	23432.2	19769.7	12236	13077.7
ATP5O	1709.9	1564.2	1448.9	3353.8	1482.4	2300.5	1315.9	1352.3	1382.1	3766.3	1304.9	1769.6	1172.9	1486.1	2169.1	2304.6	1550.4	1116.7	3236.1	1861	1274.9
DUSP3	1235.9	1569.2	1680.5	1411.7	1524.1	895.4	1174.1	1153.4	1024.4	788.8	696	861.6	547.4	792	2170	721.2	1014	638.1	1281.5	1042.9	769.7
UBE2N	1005.2	1264.2	1939.1	2057.4	1883.8	2284.7	1297.5	3879.1	3676.6	781.3	930.1	1264.1	929.1	9022.9	3209.6	851.5	2642.1	2035.9	3333.2	1122.8	838.5
UBE2L3	785.2	813.5	930.8	968.3	841.3	1245.4	873.7	1744.3	1844.3	677.4	681.1	829.3	729.1	3078.3	1557	667.8	1278.7	1006.5	1448.3	771.7	644.3
HIST1H3A	3143.6	1785	3109	4101.7	5990.2	2527.4	1672.7	2656.1	2440.9	1808.9	2525.2	1533.7	2975.9	2986.1	6601.9	1921.8	1863.8	1521.9	3072.9	1324.5	2078.3
PSME1	1912.7	1928.4	2006.4	1838.4	1869.5	1760.3	1841.5	1877.8	1872.1	1676.1	1269.8	1659.5	1576.3	2185.2	1199.2	1645.5	1731.1	1522.4	1374.5	1684.4	1657.7
C1QBP	10296.5	10511.7	9765.4	9680.3	9020.1	10458.4	8946.4	8986.7	9365.8	8384	8366	9561.9	8605.1	8940.1	4951	9407	9045.9	7699.2	6904.1	8589	9093
DPT	1954.4	1852.4	1530.3	1612.7	2477.4	2048.7	1857.6	1782.7	1560.2	2563.2	3023.7	1946.9	1937.5	2084.6	1922.1	1819.2	1831.2	2188.8	3609	1965.1	1693.7
SPTAN1	347.2	378.8	397.2	455.9	327	362.8	368.9	292.3	323.5	378.7	290.7	384.1	282.9	299.7	234	373.5	311.1	289.6	248.5	348.8	312.3
NID2	6181.2	7003.6	3130.7	4851.9	5212.2	4110	10794.1	5194	5786	7063.4	8026.7	4031	6223.2	7230.8	5895	4551.4	4806.2	7996.6	5102.8	5934	7098
RTN4	59905	32602.8	34792.9	44708.6	34405.7	46619.7	35882.7	33680.1	48379.7	27192.4	40015.1	47740.8	61737.6	33714.4	48514	59041.9	35184	42177.5	32914.7	38059.3	33671.3
PA2G4	351.7	375.2	557.3	465	460.7	804.7	724.7	1782.9	1743.1	462.3	850.3	531.9	539.9	5749	1492	495.5	1410.7	1160.8	2506.1	556.7	516.2
FLRT2	11404.1	9833.8	12102.5	11106.2	15319	12974.1	8954.2	14579	10548.8	11517.3	21609.2	15939.8	15305.1	10741.7	15716.7	11646.7	11763.8	14173.7	32035.4	12767.9	13531.9
FLRT3	4585.6	3787.4	4290.5	4446.1	4020.1	4253.8	5565.9	7240.1	5039.4	4742.9	12215.4	6412.1	11742.2	4678.6	3726.4	5314.3	8806.6	5303.9	9160.2	4784.6	6951.9
EIF4EBP2	1440.3	1556.6	1257.3	1162.9	1348.4	1103.8	1457.2	831.5	919.9	1580.4	1110.1	2342.6	572.7	1019.5	1144.5	997.5	903	956.8	494.8	1298	1048.8
CTSZ	3423.8	4397.8	3588.7	2952.5	4653	2629.3	5646.4	6150.6	4338.4	5242.3	9285	4426.1	6412.7	3817.1	4901	4161.6	4145.1	6907	6664.5	3692.2	6227.2
CTSF	3208.9	3345.5	3324.3	2693	4071.4	2477.2	3777.7	3143.8	3222.6	3107.2	3015.4	2626.1	3199.2	2540.1	2825.8	3722.3	2368.3	3399.5	2147.8	2898.7	2772.4
CST5	1631.2	2769	5631.9	2079	11368.8	9228.5	4038.8	4228.8	3418.1	7026.7	1986.6	3995.4	4463.3	4678.1	3214	12650.8	2646	13101.8	21795.2	1517.6	3617.9
LYPD3	974.5	983.4	1016.5	901.4	840.9	1019.6	881.4	964.8	936.1	896.6	738.5	1107.3	841.3	908.9	312.9	1000.5	1015.4	853.8	908.1	948.9	1010.7
EPHB6	1363.8	1393.4	1067.5	1311.6	1511.2	1396.8	1241	1486.4	1362.1	1526.6	2242.7	1369.2	1509.7	1459	1768.9	1586.1	1544.5	1736.2	3828.2	1413.1	1094.2
MRC2	2448.1	2632.3	2189.6	2387.6	3674.9	2574	1869.4	2346.9	2319.4	2573.1	3924.6	2095.4	3758.8	2215.7	2773.8	2058.7	1783.5	2278.8	2618.5	2889.6	3290.6
ADAMTS1	576.3	575.6	554.3	494.7	523.1	519.6	610.8	499.9	570.9	562	959.6	443.8	436.7	589.2	549.8	423.6	468.6	474.8	365.1	508.9	424.5
HAAO	5081.7	2987.5	4669	2961.4	2032.8	3389	4175.1	4377	4626.9	2709.9	6561.5	3438.7	5067.1	3594	11422.2	3582.1	6387.7	4732.6	4041.3	5086.6	2509.9
LGALS9	1256.7	1156.3	1322.2	1566.7	1374.2	1498	1327.4	2176.5	2412.6	1520.9	1624.9	1818.2	1689.5	1781.2	1712.3	1611.3	1927.1	1475.1	2846.2	1235.7	1583
GNS	3248.8	3580.1	2506.1	2733.7	2768.9	2743.4	2479.8	4304.2	4180.2	3122.1	5211.3	3462.7	4464.4	3767	2813.5	3446.2	3456.1	3601.3	3554	2950.1	4530
CST2	14473.6	8028	25399.7	10589.6	16808.7	14507.5	5250.7	29184.6	8278.3	8054.7	9794.9	5949.4	6282.1	19511.9	15193.3	32014.3	12549.8	44188.2	137135.5	2291.2	17302.6
SEMA5A	384.1	1474.8	382.2	426.7	398.9	334.1	413.6	313.6	409.7	430.1	406.6	397.9	353.3	327.5	407.6	366.8	313.7	320.1	441.7	395.3	410.6
OMD	4059.7	4425.7	6615.7	6428.5	9855.2	5028.7	5086.7	9102.2	8569.8	6330.2	10358.6	4599.6	11353.1	6011	7209.4	5829.6	6037	13421.7	15209.2	7150.5	4118
CD84	2662.3	2481.2	2596.2	2554.5	2375.8	2467.4	2474.5	2329.8	2915	2370.4	1913.3	2237.3	2093	2287.3	1993.4	2410.5	2553.1	1895.8	2248.1	2247.9	2580.3
OLFM4	528.8	615.2	466.9	420.5	490	433.3	542.1	332.2	393.8	500.9	363	450.1	442.2	401.9	475.8	432	323	479.2	257	507.7	382.1
TFF1	2062.5	1641.6	2188.4	2493.8	1259.7	1297	4080.4	4299.7	1901.3	1831.1	5651.9	3412.9	2205.5	4469.1	5393	2167	1386.4	5583.6	52199.7	1384.3	1740.8
FCGR3B	767.1	1205.2	928.8	1092.8	1194.9	822.7	870.1	1153.6	1337.2	544.5	697.8	2040.8	918.6	1013.3	930.6	472.4	573.3	974	1675.4	737.6	1541
NAAA	8006	3972.3	13875.7	3376	12655.7	5795	4828.4	9203.9	4888.6	2606.2	6355	6223.7	9787.8	2367.4	5609.2	4186.4	4868.4	6126	3500.9	4103	5496.5
EFNB1	3052.9	3099.4	3009.4	2857.8	2800.2	2785.5	2765.7	2466.7	2666.6	2606	2700.4	2729.2	2413.8	2622.5	1399.8	2783.3	2598.2	2045.3	7294.1	2774.5	2383.5
CNTN2	1069.7	1073.7	735.9	737.9	1256.1	808.2	739.2	941.6	1007.1	815.3	1414.5	1195.7	1341.8	824.4	1242.4	1071.2	1025.7	1207.7	1234.3	1008.2	1387
DSC2	1150.7	1290.6	1235.3	1273.9	1815.7	1266.3	1138.7	1351.1	1032	1583.5	2749.9	1111.5	1035	1241	1130.4	1287.5	1161.2	1621.4	9507.4	1466	957.9
IDS	2205.5	1969.7	1862.1	1817.3	2410.5	2082.5	1711.1	2494.2	2629.2	2513.9	2562.8	2375.2	3009.4	2064.6	3237.3	1833.7	1697.4	2213.4	1381.1	2501.7	2013
BST1	5001.4	7321.1	4863.2	6239.7	12704.5	6103.5	7622.2	6434.9	6463.8	9006.2	11474.2	5809.7	16453.5	10589	7248.6	9091.7	10204.2	10209	9770.2	8687.3	7604.8
CPE	1729.3	1560.3	2032.1	1434.4	1499.2	1986.6	1586.3	1956.7	2026.1	1646.8	1875.6	2181.7	1551.5	1616.3	2918.9	1908.4	1739.4	1688.1	1737.8	1727.8	1824.8
DSC3	441.5	598.7	490.1	1214.4	502.2	502.2	450.3	359.2	373	466.5	449	404.1	318.1	566.9	302.4	440.8	352.1	362.1	480.8	445.9	384.7
NRXN3	730.3	724.3	711	1101.9	963.7	782.7	983.3	772.6	758.9	846.1	1233.7	680.8	882.5	748.6	831.2	769.3	725.4	921.3	1570.5	1075.1	729.3
GP6	13719	15641.9	14054	10776.9	14405.8	4763	13823.7	6662.4	6460.1	6066.4	4675.2	11167.3	5330.3	6166.9	5083.9	4274.6	6698.2	3685.7	6888.2	12222.5	6422
SLITRK1	2536.1	2473.9	2543.2	2257.1	2008	2673.5	2300	2257.5	2654.1	2324.1	1792.1	2404	1974.5	2289.6	1322.3	2565.2	2692.3	1908.5	2134.1	2096.8	2569
CD109	6054.2	5502.8	6982.5	5823	7582.9	7888.7	3349.3	6067.3	6979.5	4403	9029.1	7648.7	7695.9	5691.6	6253.5	6630.6	7358.2	6515.6	8681.7	5695.2	7901.9
SKP1	2446.8	2487.7	1970.2	2098.5	2012.1	1851	2625.3	2174.9	2277.4	2392	2221.8	1940.8	2043.3	2608.6	3599.8	1977.8	2000.8	1970	1513.8	2252.2	1866.2
NEGR1	2334.1	2995.7	2888.9	2716	3934.6	3018.9	2144.9	2844.1	2401.8	3346	4828.2	3216.5	3388.4	2527.1	3035.5	2482.9	2368.6	2687	4820	3359.7	2103.9
ADGRE2	238.2	400.2	386.3	286.2	799.2	453.5	268.7	234.4	214.7	263.9	235.2	618	322.5	341.4	253	396.7	255.8	317.8	713.9	384.3	500.3
ASGR1	807.4	805.5	1122.1	908.5	783	840.8	925.2	900.1	874.8	990.5	967.7	920	1113.6	775	462.5	889.3	942.3	972.1	1814.3	925.1	954.9
CD63	1528	1550	1597.6	1529.6	1338.7	1845.7	1431.4	1381.2	1422.5	1417.8	1014.6	1605	1335.4	1521.3	603.7	1635.8	1540.5	1227.3	1223.7	1404.7	1516
PSMA2	433.6	459	471.2	384.7	423.9	481	541.7	501.6	475.9	465.1	509.8	520.6	475	507.7	450.2	385.4	443.8	497.5	424.1	455	463.6
LYVE1	208.9	235.6	214.3	172	219.5	201.5	167.4	199.8	206.2	171.7	181.7	160.3	169.1	221.4	171	162.7	176.8	193.7	320.4	213.9	225.7
LGMN	14565.6	13195.4	12716	12671.2	11326.8	15061.8	13056.3	13959.2	15453.4	12412.8	11592.1	14060.2	13112.4	13352.9	7541.2	15167.6	14849.1	11558.4	12324.6	11761.6	14846.7
DPP7	6854.6	6693.3	6757.5	6601.7	6694.7	7308	5693.8	5721	6252.7	5306.4	4711.6	5282.2	5696.3	5581.1	3685.6	5430.4	5491	4391.6	4438.8	5206.6	5658.8
CD177	525.3	256.8	819.7	489.2	321.4	662.5	407.8	482.8	1321.7	523.3	4245	643.7	1111.6	967.8	543.4	457.2	741.5	288.7	894.9	833.5	407.8
PARK7	1886	857.4	1246.2	1978.6	1020.9	798.7	867.4	2875.8	926	816.3	1022	906.2	2122	892.6	523.8	1434.6	662.7	782.5	1026.5	775.5	729.1
CHL1	9208.4	12252.9	7470	9874	12523.4	9161	9091.8	12365	9624.9	10860.7	16584.1	12274.8	14252.4	9548.3	11132.4	10500	8773.8	10367.3	11021.5	12683	9345.7
TGM3	246.3	215.2	203	274.3	191.3	186.7	223.2	959.9	493.3	482.8	228.1	468	211.7	35748.3	302.2	271.3	207.1	3495.7	175.3	217.7	171.7
ARSB	3013.8	3343.3	3218.1	2730.5	2106.5	3815.6	2643.7	3054.4	3527.3	2290.2	2131.9	3183.7	2186	3228.6	737.3	3035.4	3168.8	2184.9	2212.8	2374.8	2644.2
SIRPA	4679.8	6197.3	4397.3	1038.8	1026.2	1240.5	6935.3	1045.3	8884.5	8839.7	13639	5697.8	12268	5320.9	9672.9	8679.3	4920	4733.6	16291.9	4321.4	1009.3
ENPP7	1845.3	1658.2	3686.8	2717.4	5403.3	1249.3	2316.4	1469.7	10724.5	5183.5	3015.1	3484.9	13084.7	4080.2	10174.6	4680.8	1609.6	4092.2	2487.7	1213.2	3808.9
NRXN1	519.3	501	417.3	469.9	537.8	510.8	443.2	478.7	507.2	473.7	690.6	449.1	546.8	436.2	517.6	464.6	464.1	461.5	2757.2	562.5	362.4
BCAN	1229.7	1012	859.3	1023.6	895.8	949	951.6	1390.4	1356.6	1092.6	1150.5	748.8	1129.8	1365.9	2042.5	1057.6	1070.3	798.3	1591.4	967.1	757
AMICA1	1084.6	875.3	684.3	672.2	643.9	670.5	685.5	1143.3	762.8	720	685.4	659.4	512.4	577.1	546.4	638.9	596.4	545.3	518	639.7	590.7
DCTN2	1787	1599.2	1579.6	1557.9	1918	1459.9	1990.2	1747.3	1675.7	1842.6	2053.3	1659.6	1959.1	1687.8	1080.3	1766.2	1970.1	1767.7	2118	1616	1627.4
POMC	412.9	529.6	567.5	516.3	393.3	586.4	519.5	430.9	477.7	617.5	690	562.7	546.4	386.9	348.4	409.3	524.8	521.6	1201.7	607.3	357.3
CTSA	29709.8	18847.1	16092.1	16638.5	15697.4	12854.9	58408.9	12900.7	28803.6	24319.2	25976.6	27311.2	23250	21706.7	10967.4	16989.5	17406.8	42271.8	9911.9	19914.5	20784.1
DDC	273.6	297.9	313.1	280.5	331.7	275	292.9	308.6	252	285.8	285	246.7	212.2	271.1	370.9	313.5	262.9	270.5	187.2	324	399.8
FSTL3	3388.1	3780.7	2785.2	3067.8	5175	3326.8	4752.2	5185.9	4431.6	5827.3	13814	5238.4	8356.2	4228	6097.3	4695.1	6607.8	6144.6	24693.8	4591.1	4997.3
CSH1 CSH2	10040.4	9312.8	9002	8893.9	8258.8	8939.2	8336.4	8291.3	8308.7	7691.4	5891.2	6848.1	8264.8	7992	2058.6	8851.3	7991.6	6311.4	6440.2	7356.6	7778.2
BSG	21815	18116	18745	21692.5	18207.3	21573.2	17788.5	22000.9	24684	17174.3	18477.8	16437	21311.3	20804.7	18771.4	22795.9	22802	16749.7	19526.2	16798.5	21365.9
FSTL1	21170.8	17963.8	17134.4	24600.9	26902.4	18480.2	33648.2	27123.3	27394	29995.3	39672.4	27577.9	35134.3	21707	31102.6	22809.2	22372.9	28132.8	31152.8	21664.6	16990.4
CHRDL1	1954.1	2236.2	2190.5	1971.9	3144.4	2315.5	2164.4	2623.9	2404.4	2378.2	3485.3	2673.2	2460.2	2348	2438.2	2172	1779.7	3270.2	2923.5	2766.3	1779
DKK3	7406.7	6537	6022.6	6527.5	9684.4	6620.9	6176.3	7774.5	7895.2	6800.1	7972.1	5993.1	7949.4	6750.3	8171.5	7977.8	7328.5	6024.6	9179.9	7003.7	7102.8
HINT1	1305.4	1351.3	1842.5	1968.6	1603	2553.2	1702.3	2880.1	3330	1233.2	1465.5	1254.6	1018.3	4615.9	2275.9	1055.8	2203.1	1636.7	2881.1	1200.8	1077.7
ING1	1152.6	1300.1	1247.5	1068.4	963.8	1168.6	1427.3	1117.7	1125.3	1133.4	1157.4	1300.2	973.1	1504.4	1696.9	1082.3	1059.9	1118.7	1004.8	1023.3	1027.3
MBD4	821.7	850.9	698.9	694.4	702.1	737	812.5	561.2	612.9	716.8	515.3	563.4	459.8	713.5	456	587.7	540.3	599.3	426.3	723.4	547.3
CBX5	427.3	526.4	528.8	827.3	422.9	566.1	461.1	585.4	554.5	690.4	522.6	646.2	542.2	465.2	313.3	566.7	560.8	484	486.1	462.1	536.7
SNRPF	2198.6	2622.7	2217.4	1954	1485.8	2499.2	2334.7	2097.6	2410.5	1901.2	2036.7	2253.7	1631.9	2525.1	1247.2	2473	1932.2	1663.2	1481.6	1938.6	1781.9
HNRNPAB	590.2	619.6	1134.1	1139.8	692.9	1039.5	1036.5	2044.5	1711.9	1162.7	1303.1	979.4	1139.1	2202.8	1714	692.9	1580.1	1758	1765	1256.5	1341.6
ADSL	1683.2	1611.1	3349	4476.8	3046.5	6789.5	4562	23996.6	28062.3	3072	4275.9	3055.6	4285.8	45051.4	7349.4	4078.8	12903.7	6608.1	18379.5	3637.2	3134.3
SSRP1	462.8	506.8	514.4	583.9	483.1	476.4	489	461	421.2	518.6	496.7	434.5	418.9	426.5	787.6	411	386.3	433.9	383.3	483.6	434.2
PLXNB2	2956.8	3054.2	2479.9	3022.2	4810.7	2418.1	3682.2	3529.2	3079.5	3451.4	5302.8	3756.2	5987.8	2576.6	4567.5	3401.3	2711.6	4070.9	3920.8	3739.2	7534
WNT7A	389.3	410.2	340.2	1647.7	369.8	355.1	389.2	250.5	261.9	380.5	260	368.8	226.3	275.6	200.9	308.5	232.9	306	173.3	22481	279
ADAM12	2071.3	1845	1738	1664.8	1797.8	1748.2	1953.5	1566.7	1744.6	2072.5	2923.1	1661.1	1480.3	1414.5	1011	1621.4	1448.1	1656.5	1705	1696	1973.7
STIP1	1850.5	2484.8	3179.5	3708.1	2424.2	4084.1	4158.1	6813.9	7437.1	2972.1	2977.5	3657	2461	12228.5	5895.8	2246.6	4865.8	4359.6	5404.6	2728.9	2637.4
CA6	4709.9	5466.4	14133.6	6754.6	9456.1	7263.8	1512.2	6402.3	2358.7	5819.4	7037.4	5122.2	4567.5	1708.8	6935.2	8581.2	4633.4	3233.3	2318.5	15147.6	4655.7
MED1	70526.8	68772.1	65299.6	75765.3	72360.5	67405.2	59412	59760.7	34512.8	66668.5	60787.9	43402.9	67667.2	64403.7	70853	76792.4	61557.3	70317.8	39246	64499.3	59049.4
FN1	2252.9	2560.4	3283.4	2566.3	5882.2	2933.4	1869.5	2736.4	2671.9	1834.4	2142.7	2534.3	2409.3	2294.8	5171	2585.3	2285.9	2864.1	3543.8	2731	3748.9
FN1	1948.7	2167.6	2865.2	2363.8	5233.2	2355.6	1564.2	2276.9	2267.7	1635.8	2073.6	1895.5	2354	1905.8	5143.4	2262.8	1839.7	2564	3182.9	2319.1	3244.6
IDUA	1415.6	1388.9	1419.1	754	1935.9	865.1	2589.9	1483.2	1467.1	1627.2	1585.4	1295.3	1326.7	1069.4	1214.1	1803.7	1059.8	2105	893.4	1852.3	1922.5
CA4	1158.7	1364.4	1603.6	1311.4	1293.4	1935	1373.9	2176.9	1967.9	1407.5	2431.4	2181.7	1771.7	1206.2	985.5	1361.1	1808.8	1865.2	1450.8	1377.5	1820.7
ENTPD1	1133.5	1239.4	1198	1060.1	1021.9	1252.7	1153.2	1210	1277.4	1153.5	1188.8	1351.1	1344.1	1110.4	736.2	1188.3	1310	1108.5	963.9	1120.7	1273.9
TMPRSS15	367.2	406.3	337.3	318.6	348.3	322.7	369.8	259.4	272.2	364.4	369	301.6	291.8	281.6	288.5	280.4	264.9	281.4	209	347.8	270.4
FCAR	340.1	376.3	400.1	542.8	345.4	442.7	347.4	446.5	471.2	377.8	334.7	454.7	401.8	350.3	375.1	419	418.3	332.2	405.4	324.6	379.8
METAP1	1036.5	1266.2	1757.9	1328.2	1609.9	1437.2	1013.2	1660.7	1286.6	742.6	690.7	1546.1	671.8	1391.7	5378.5	628.8	1112.5	1015.4	2097.4	1072.7	876.6
ASAH2	1996.6	1938.7	1967.3	1450.8	2051.9	2041	2873.2	2973.5	1913.5	2627.9	2779	1545.8	3074.2	1819.5	2397.5	1800.1	2401	2137.5	1770.5	1143.2	3079.7
MMEL1	1840.6	1847.6	1841.1	1707.8	1481.5	1829.2	1708.8	1595.7	1808.9	1795.5	1224.2	1821.4	1343.1	1519	827.7	1769.8	1762.9	1440.7	1409.3	1589.6	1909
RET	1110.9	1055	851.7	1241.6	1065.8	1111.5	813.7	1249	709.6	1189.4	1397.3	618.1	1111.1	986.2	895.3	813	1251	976.4	566.1	887	1099.5
SEMA3A	1184.5	1177.7	1256.3	1011.4	1356.2	1788.3	973.6	1094.8	1064.7	926	914.2	1313.9	935.8	1170.3	1510.2	1063.7	1022.1	1239	908.6	890	1056.7
DKKL1	25564	23276.6	22706.4	23288.1	20299.1	24873.5	22220.6	23268.9	25421.6	21310.9	17723.7	21421.2	20973.6	22554.1	10578.3	27827.7	25161.6	20257.7	21276.5	21749	25612
SPOCK1	11064.3	10269.8	11771.9	9440.6	9545	8356.8	13986.3	11793.9	9285.2	11863.2	8477	9415.6	11260.6	10370.4	3326.8	11508	9058.2	7700.3	6960.3	10352.1	8234.1
PRSS2	1485.6	900.7	855.6	1498.6	2316	1358.3	2205.8	2416.3	8843.4	1747.5	3387.3	3025	1379.1	573.1	2783.1	2171.8	415.7	4005.5	60847.2	3731.2	1615.4
CCDC80	1216.1	1326.4	1376.7	1337	1582.3	1440.9	1300	1301	1433	1619.8	2937.5	1550.5	1103.5	1506.7	1345.8	1362.4	1285	1778.4	3358.3	1902.3	905.1
WFIKKN2	3737.5	2407.4	5403.2	3761.1	7541.4	4214	2504.1	4268.2	3593.1	3838	5565.9	3625.1	4233	4003.7	5963.9	4525.4	5061.3	3025.2	7376.1	6843.7	2247
KREMEN2	1841.8	1998.5	2910.6	1865.4	1835.6	2341.4	2109.3	2794.3	2854.6	1796.2	1672.7	3488.2	1971.2	3885.8	2649.2	1712.4	3116.5	2060.4	2625.2	1857.1	2002.5
CA10	500.3	534	594.5	464.7	521.2	676.7	505.1	658.2	629.5	548.3	596.6	732.5	567.2	468	710.2	519.6	576.3	553.6	526.5	498.2	584.3
CD48	580.3	553.2	493.8	516.5	653.2	568.6	592.1	524	568.9	574	673.1	686.9	579.6	650.8	636.3	540.6	606.1	629.5	880.7	547.2	684.5
CFC1	1896.1	1766.8	2286.8	2469.4	2261	2197.7	1701.8	2579.4	2581.3	1733.7	2083.4	1812.4	2097.4	2904.1	2070.1	2016.1	2308	1856.8	2215.5	1885.7	1752
CNTN4	4118	3855.1	4156	3719.2	6833.7	4266.6	3042	4621.2	4547.4	4525.3	4749.2	4709	4795.7	3937.6	5457.7	4011.6	4003.3	4286.6	3374.5	7264.7	5402.9
CNTN5	1068	744.9	719.4	657.7	780.6	757.8	723.7	709.9	737.2	743.5	592.9	645.6	773.2	725.7	667.3	685.1	611.3	1153.6	518.2	883.4	777
CST1	1331.1	891.4	2023	804.6	1381.8	1163.3	793	1956.9	624.6	787	766.2	595	500.8	1483.2	1255.8	2372.6	825.8	3990.8	13539.6	285.5	1271.4
DLL4	215.3	236.8	298.4	258.1	205	237.6	243.5	216.7	230.5	245.5	207	203	187.4	200.7	185.2	169.2	203.5	217.3	262.2	244.6	201.5
ESM1	1007.2	966.3	841.8	1197.6	1050.8	922	1074.3	1291.3	1388.5	916	1805.8	1057.6	2904.9	2596.3	1151.9	1110.2	879.8	1583.5	3644.7	989.7	804.6
FCGR2A	1763.4	1359.5	91.9	1449	89.4	1588.4	1767.9	98.2	1232.2	3196.1	2595.7	73.8	5207.9	2057.8	1624.9	1461.5	2113.2	2059.6	71.2	1747.2	5207.3
FCGR2B	2149.7	812.9	803.4	2398.1	1008	3048.2	2487	604.9	751.3	1634.7	6192	712.3	4117.2	978	1293.8	1875.4	1089.8	3433.5	1564.5	1298.4	1906.6
FCGR1A	496.9	506.5	441.3	412.4	511.7	661.3	567.8	377.9	603.8	464	1114	407.5	570.8	456.9	1265.7	381.3	1541	374.6	396.4	434.1	427.5
FCN1	603.2	741.7	783.9	678.5	648.7	501.6	713.5	450.8	473.2	840.8	746.3	573.9	734.4	465.7	1231.2	852.2	499.8	561.2	6244.6	632.5	528.8
GPC2	396.3	431.2	334	336	357.3	333.3	409.8	258.3	279.2	379.4	316.9	287.8	251.3	272	316.5	285.7	294	282.3	183.4	351.5	277.1
LRIG3	5200.7	4957.7	6347.7	5968	7714.6	7378.1	4362.2	6773.6	4885.4	5546.6	6983.7	5985.7	7928.2	5400.1	5946.3	6206.2	5328.7	5317.8	7529.4	6384.5	6242.2
MATN2	7957.1	8541.1	6451.5	7018.5	11934.8	6774.6	7469.7	8514.8	5998.4	9083.3	16357.3	6260.3	8482	7213.8	10282.6	8840.6	6087.1	8917	18205.5	9451.9	6195.6
MFRP	1276.1	1636.8	1791.1	1373.3	1345	1094	1293.3	897.2	1031	1337.8	960.5	1068.4	929.6	955.2	1066.5	936.1	956.9	907.1	722.2	987.1	1123.1
RGMA	7127.5	7976.5	9087.2	9126.8	14266.7	11449.7	7491.7	10186.7	9741.2	10866.9	16888.6	8656.9	11959.9	9219.2	14633.3	9357.1	7769.6	8260.6	17607.7	12494.6	9078.5
RGMB	1350.2	1448.1	1438.9	1573	2117.7	1657.5	1235.6	1545.1	1175.8	1515.5	2365.2	1352.7	1517.3	1443.2	1605.4	1259.4	1292	1755.3	3750.9	1737.4	1058.9
HFE2	1009.2	1407.6	1411.1	1329.7	2352	1755.2	1330.9	912.4	1274.8	1479.1	2122.4	1397.3	978.5	1136.3	879.7	923.3	849.6	1113	1722.4	1703.3	911.5
SEMA3E	2185.1	1835.8	1797.5	2108.4	2256.1	2116	2220.5	1709.4	2478.9	1884.6	2070.8	5111	2516.4	2641.7	2428.6	2166.7	1538	3379.1	1784.9	2669.5	2531.2
SPOCK2	678.1	677.9	620.8	627.6	723.6	622.9	1184.4	949	1290.8	861.8	1183.4	1083.7	1862.6	653.9	1261.4	932.1	685.4	937.2	399.5	876.9	913.1
ABL2	3908.6	3606.1	3847.9	3524.2	3108	4039.6	3150	3525.6	3953	3115.8	2339.2	3550.9	2910.8	3523	1541.2	4142.8	4139	2857.7	3447.8	3320.6	3987.7
CAMK1	4301.9	4123.7	4252.3	4023.5	4082	4224.7	4267.1	4239.4	4270.8	3984.5	3866.1	4396.8	3735.4	4032.4	3430.8	4460.7	4367.4	3675.8	3655.5	3701	4077.2
CAMK1D	2726	3455.1	2960.4	2394.3	1903.5	3709.8	2456.3	2489.4	2891.9	2028.3	1863.1	3664.4	1755.3	2741.9	733.4	2707.4	3017	2224.6	1839.8	2109.7	2441.3
CAMK2A	582.6	650.6	675	588.6	579.4	543.2	626.3	619.3	616	584.7	464.2	718.6	468.5	661	1522.2	512.7	544.8	533	494.9	677.2	582.5
CAMK2B	682.4	721.4	882.5	803.7	705.9	650.6	767	913.5	839.4	669	1533.2	990.4	662.7	740.1	4622.2	594.6	855.6	695.7	850.5	879.7	862
CAMK2D	2040.6	2303.3	3202.6	2555.6	2282	2415.7	2442.8	3997.2	3394.8	2191.9	2113	3873.6	2509.4	3083.6	17828.4	2307	3213.9	2683.6	3219.9	3234.4	3423.2
CDC2 CCNB1	745	758.9	780.2	682.8	714.7	822.8	754.1	827.4	888.1	772.9	745.4	843.1	753.6	943.1	769.3	750.1	801	699.6	709.9	713.5	717.5
CDK2 CCNA2	477	543	433.9	400.3	450.7	401.3	512.3	333.9	357.5	431.6	401.9	368.2	439.8	398.8	274.6	358	338.5	343	276.9	433.5	351.1
CDK5 CDK5R1	1170.1	1338.4	1452.7	1358.3	1129.7	1577.1	1302.2	1552.3	1544.5	1296	1406.1	2005.2	1858.2	1142.1	712	1227.6	1467.7	1315	1166.2	1189.6	1520
EPHA3	227.2	246.9	198.5	199.6	212.7	190.6	234.8	165.1	163.5	212.1	179.1	177.5	162.5	177.8	208	197.5	171.3	175.5	124.3	243.7	182.3
HCK	414.4	374.2	328.6	288	330.9	320.4	353	249.6	255.2	345.7	282.8	275.3	251.1	259.9	272.2	278.3	241.4	283.3	179.3	350.9	269.3
LYN	637.3	606.1	584.1	661.5	379.1	535.1	409.7	324.9	337.3	232.4	189.7	508.7	245.7	281.2	3932.4	233.5	284.1	217.8	317.8	484.2	249
MAP2K2	1878.3	1707.7	1547.9	1269.8	1552.2	1185.4	2032	1555	1177.1	3535.5	3193	1829.6	1308.3	1416.6	1545.9	1593.3	2282.4	1810.9	6476.6	1263.3	1488.3
MAPK8	458.6	498	569.7	609.3	492.9	484.2	517.4	649.7	536	492.9	449.8	665.5	391.6	484.7	1374.6	395.6	569.3	548.5	451.6	535.4	602.2
MAPKAPK2	1677	1676.4	2283.2	3425.7	1568.2	1899.4	1759.7	3573.3	2974.3	1639.8	1752.9	2243.9	2321.8	1947.4	5221	1781.3	10110.1	2150.2	2896.6	2022.8	2302.6
MAPKAPK5	1888.2	1890.9	1653.2	6804	1610.4	1587.8	1964.5	1223.9	1336.4	1736.4	1255.6	1462.4	1046.8	1299.1	722.9	1450.8	1119.5	1385.9	810.3	1645.5	1336.7
MATK	644.6	675.1	595.3	625.5	646.4	565.9	654.1	451	497.2	591.4	618	508.4	499.7	480.5	813.9	518.6	569.4	479.7	429.7	576.2	474.1
PAK3	780.9	846.4	892.4	721.6	762.7	967.4	826.3	977	934.5	882.5	998.1	1098.7	816.7	684.4	645.2	765.1	865.5	862.3	681.9	784.1	859
PAK6	790.2	626.5	705.5	660	688.9	474	663	532.3	502.3	644.2	523.1	460.7	447.5	478.4	763.9	521.9	474.9	463.7	800.8	520.1	484.3
PAK7	1003.6	1083.7	1133.2	914.2	973.7	1116.2	1036.9	1059.3	2050.2	1031.5	3334.2	1464.7	1013	924.4	774.7	1040.5	1079.8	1119	923	990.1	1038.2
PIK3CA PIK3R1	589.5	815.3	600.7	540.1	580.8	583.4	763.3	848.3	904.8	670.2	703.7	825.1	1259.1	800	772.7	627	766.7	717	1005.5	782.9	971.3
PRKACA	5721.6	4776.4	10808.5	11895	6457.9	8932.9	2449.9	4571.5	3817.4	1622.3	1507.6	3152.8	1766.6	3851.6	2230.8	1658.3	2873.3	2095.7	5013.2	2637.4	2059.5
PTK6	524.7	537.1	490	604.4	519.1	491.8	576.9	421.8	533.4	507.8	462.5	409.7	362.5	462.8	483.7	563.3	405.1	419.6	338.9	475.6	430.5
RPS6KA3	1158.7	1179	1843.4	1741.5	1615	1469.5	1266.7	2623.8	2524.6	1161.2	1025.9	1117.5	1432.2	2968.1	976.1	882.9	1765.8	1362.6	1682.6	1290.9	1403.4
SRC	3636.5	2686.4	3089.8	2846.9	1358.1	3298	1624.8	2233	2549.2	1273.5	1020	3271.9	1437.5	1705.2	74811.1	1711.4	1834.3	1318.9	2672.9	2348.2	1763.9
STK16	2952.6	3242.4	3109.7	2736.9	2137.6	3461	2343.5	2338	2740	2074.3	1767.1	3094.5	2047.7	2691.1	507.5	2561	2748.8	1791.4	1987.2	2060	2394.4
TEC	1018	1154.4	1063.8	945.3	869.7	903.2	1105.6	799.3	956.7	1266.4	696.8	962.8	672.2	809.7	706.5	972	939.4	759.8	1877.8	925.3	929.4
ZAP70	7514.9	9626.9	8992.1	7418.3	5731.8	11519	8988	10005.4	9952.2	8150.3	10530.2	14126.1	7790.3	7788.1	1555.5	8304.7	11241.6	9369.7	6910.1	7799.4	9350.6
AURKB	658.3	747.2	723.2	586.1	624.1	741.8	677.7	735	736.7	706.1	1141.3	848	646.5	630.1	501.1	655.1	723.7	619.5	703.6	637.4	674.6
BTK	1611.8	2310.8	2293.3	1574	2333.9	1222.2	1355.5	1637.8	1317.4	745.5	565.7	1714.2	677.4	1145.7	6687.6	795.9	1422.9	937.7	1432.2	1456.1	887
CDK8 CCNC	922.5	985.5	1220	949.9	923.2	1315.3	975.3	1535.3	1404.7	1045.1	2075.9	1410.6	1224.5	952.6	1476.7	933	1221.3	1162.6	1150.3	959.8	1239.2
HIPK3	1034.6	1213.8	2361.1	978.6	977.7	1020.6	1109.8	1058.5	1051.9	1053.8	1049.8	1225.9	2589.8	907.4	772.6	1931.1	965.1	1133	790.9	1009.4	1098.9
WNK3	301.5	323	525.2	603.8	580.3	686.9	455.6	1263.7	1451.1	341.4	452	347.7	525.4	2412.3	1425.8	349.8	962.5	746.3	1227.4	434.2	520
UFM1	2596.7	2605.2	3595.9	4971.7	4106.4	2931.1	2333.5	4879.2	4606.9	1689.7	1886.2	2867.6	1970.1	6572.9	2005.9	1775.6	3819.1	2569.2	4093.2	2584.2	1947
UFC1	5957.1	6122.7	7530.5	7086	8602.8	7211	6747.7	13916.8	11348.1	6718.7	9153.7	7512.8	9167.1	11823.9	12214.5	7139.9	9033.2	8394.6	27278.6	7451.1	6280.2
OCIAD1	2230.5	2095	2141.7	1978.9	1874.3	2109.8	2086.6	1934.2	2136.4	2068.5	1501.5	2198.1	1783.4	1946.2	1022.6	2296.1	2204.1	1760.1	1882.6	1962.7	2269.9
CD207	327.4	351.7	308.7	269.1	303.4	291.2	319.3	230.1	229.6	313.4	281.4	265.1	208.5	251.3	167.5	246.7	214.6	249.2	158.1	301	236.8
DKK4	1275.8	1119.3	802.8	962.1	902.5	878.6	1804	796.5	666.8	1289.2	1135.2	941.6	963.5	1369.7	307.1	946.2	857.3	1225.4	529.7	1051.1	880.1
IL17RD	653.3	613.7	656.5	604.5	580.3	676.4	597	603.1	569.2	653.4	690.5	611.6	594.4	569.2	554.6	543.4	533.1	569.6	496.6	659.9	566.3
PTPN11	2831.1	2787.1	6081	4531.9	7185.8	5411.1	2424.4	4984.4	4747.6	1597.3	2800.3	2221	2799	6419.4	13175.2	1758.5	3848.8	2175.1	6518.8	1950.4	3901
TPSB2	1524.6	972.9	2408.6	842.9	2809.2	2641	1013.4	3168.5	1923.2	3267	3650.8	1627.2	3314.5	4004.8	1049.2	2271.7	2475.3	3149.3	4164	1368.4	2915.7
TPSG1	419	437.9	503.6	405	429.1	417.6	400.7	444.4	386	407.6	399.1	409.9	468.2	371.5	356.2	418.1	586.6	366.1	398.5	388.3	379.1
EPB41	2579.6	2885.6	3654.7	4143.3	2999.8	4082.6	4226.6	5839.1	5047.4	2402.5	1749	2902.7	1956.7	7400.6	4245.2	2774.6	4158.9	3057.8	3547.5	3008.7	2709.4
KPNB1	1974.6	2225.8	5311.1	5366.4	3507.7	7327.6	4660.8	21823	18437.4	2779.8	2975	5192.1	4732.9	49221	7040.5	3901.1	14247.1	9100.7	18661.6	4113.8	4914
IMPDH2	7793.2	7558.4	8528	8087.6	7612.4	7963.3	8262.9	9077.2	9057.4	7292.3	6005	6711.8	8556.9	7808	4849.2	7744.4	7700.7	7205	6370.5	7276.6	7717.5
PSMA1	906.6	952.1	908.6	870.8	970.5	919.5	898.1	827.9	942	880.2	685.5	853.4	798.3	1020.3	891.2	792.8	891.9	778.9	679.5	845.6	844.1
MASP1	6177.4	5827.6	5673.9	5628	5040.8	6367	5675.7	5777.1	6030.1	5538.1	4461	6295.6	5266.6	5418.8	2825.1	6671.7	6517.7	5098.7	5386.3	5522	6792.1
IL17RC	1618.6	1383.1	1900.7	1828	1875.2	1618.3	1397.9	1586.3	1413.2	1320.7	1674.4	1516.9	6442.7	1119.5	1612.2	1409.5	1252.2	2566.3	2528.7	1147.1	1247.3
PRSS27	22918.1	20987.4	20484.8	20717.1	18701.5	23210.6	19613.3	21827	24101.6	19232.4	16914.3	19418.3	19417.6	21304.8	12589.5	25952.2	24186.9	18862.4	20255.1	19197.5	23589.3
PDGFC	842.3	597	722.4	18970.9	579.7	513.4	648.8	433.4	619.9	738.4	2445	572	490.7	542.4	367	472.2	415.2	426.2	474.6	579.1	438.8
XPNPEP1	3948.4	3559.1	9560.3	7195.9	7433.9	6631.8	2413.5	4280.7	4082.2	2336.4	4407.1	2530.9	4080.5	4937.5	2267.3	2544.1	4329.4	2367.9	3236.5	2179.7	4401.8
CD226	1517.9	1462.4	1530.8	1842.3	1499.5	1485.6	1344.6	1791.2	1470.8	1391.4	1332.9	1495.5	1859.1	18803.2	1254.8	1416	1516.6	1199.4	1317.9	1439.6	1493.7
HK1	3088.6	3162.1	3264.9	2981.7	2367.5	3598.1	2645.4	3008.5	3226	4438.5	2111.8	3598.3	4807.6	2825	1056.6	3139.9	3422.4	2375.8	2481.9	2533.3	3177.3
NAPA	1061.9	1204	1895.6	2079.6	1711	3211.4	1858	5217.1	5435.1	842	1245.6	1528.5	1107	9042.8	6019	973.2	3424.5	2927.6	3967.5	1522.5	1234
EIF4G2	637.9	712.5	1228.9	994	1141.1	889	681.7	1228.5	796.5	440.7	785.5	1043.8	668.2	620.7	2477.3	447.1	847.8	667.9	1923.4	734.8	647.2
CDC37	339.1	350.1	525.5	336.1	307.9	416.9	365.6	470.9	570.7	328.2	338.9	408.8	278.7	915	694.5	293.7	390.3	439.4	575.9	344.8	319.4
PDE1A	1020.5	981.9	993.6	954.9	995.7	966.4	1077.3	1235.8	1058.5	1092.5	982.8	893.2	854.7	1086.4	842.9	4661.3	787.5	909.5	1344.2	1032.6	839.4
PDE4D	1593.4	1639.4	1664.5	1506.8	1564	1567.3	1501	1458.2	1604.6	1801.7	1211.8	1397.5	1392.4	1418.4	803.6	1558.8	1465.1	1194.1	1209.6	1401.9	1573.2
PDE5A	1944.1	2081.1	2298.6	2304	1842.3	1816.9	1967	1770.1	2649.5	2117.3	1642.8	1881.9	1612.7	1736.4	1902.7	1868.9	2986.4	1714.2	1646	1848.1	1854.7
PDE7A	626.3	641.1	582.8	530.1	571.8	564.9	618.8	552.5	660.5	597.4	537	542.7	518.3	548.1	567.1	532.9	495.8	523	382.6	588	516.8
TNFRSF4	1734.7	1314.6	1866.1	3317.7	1347.3	2114.2	1286.7	1578.8	2034.4	1238.1	1283.4	1533.5	1235.7	1602.7	1390.6	1794.3	2022.4	1242	2683.5	1486	1760.8
ADCYAP1	365.7	401.9	336.5	697.9	350.8	387.9	470.3	296.5	285.4	544.8	431.2	290.3	293.3	346.4	1186.6	277	704.2	301.8	221.3	391	356.9
PPY	1335	1292.6	1858.4	3260.3	1148.8	2487.4	2919.5	2828.7	1284	1016	3457.5	2163.1	1190.7	3266.6	729.4	22088.7	1671.4	4858.5	1537.3	5137.5	4604.1
ADCYAP1	308.5	348.8	304.5	325.7	329.3	297.7	343	223.3	281.1	313.2	262.8	278.1	763.5	315.8	608.1	367.6	240.1	331.7	311.6	346.4	217.2
PYY	657.9	769.7	1266.8	599	1070.5	823.8	837	904.9	517.8	1112.7	2873.7	738.6	527	691.4	570.8	1317.5	1186.1	1181.9	2415.8	841.5	724.5
SST	778.9	810.3	868.2	1534.8	736.2	772.6	914.2	907	730.3	942.6	1050.1	929.3	678.7	793.6	1263.4	905.5	771.4	935.2	965.5	806.5	780
RPS7	1002.3	1143.7	1276	1555.7	1307.4	1242.5	1028.4	1712.2	1354.5	1068.2	938.8	966.4	1709.7	1470.3	2583.1	892.8	1062	1109	910.7	1017.6	1418
SBDS	2045.7	2458.7	3260.6	2488.6	2979.2	2661.7	2555	4512.9	4045.2	1956.2	1739.6	2760.8	2251.9	7067	8362.8	2027.5	3312.3	2394.8	3893.1	2274.1	2183.8
DYNLRB1	1865.5	1895.8	2813.5	2815.9	2197.1	1580.3	1503.3	2940.1	2209.3	1341.5	1402.9	2469.2	1498	1494.9	1357	1149.6	1922.2	1883.3	1604.4	1639.6	1490.4
ETHE1	1038.1	1158	1154.8	845.8	631.1	1182	1418.4	1052.8	1050.4	1070.2	1254.5	1457.4	1836.4	1300.7	963.9	1278.6	1081.4	1073.1	1141.3	941.1	797.8
SGTA	1687.5	2009.1	3393.5	2614.3	3750.9	2051.4	1315.7	3555.6	3937.7	790.6	1025.7	1079.6	790	8267.4	2923.6	922.9	2391.5	1656.7	2786.8	1364.8	1048.3
RBM39	490.3	447.2	668.3	699.7	600.9	520.4	499.6	525.5	549.7	556.5	2614.4	480.4	580.7	544.3	434.3	372.2	674.2	536.3	900.6	522.5	541.5
ARID3A	512.9	520.1	553.2	510.7	520.3	510.8	513.7	562.1	626.5	440.5	413.3	395.9	372.7	826.2	608.2	373.7	538	442.9	449	440	6490.6
RPS3A	1359.3	1214.4	1309.8	1129.4	989.4	995.1	1046.6	1075.5	1143.1	1002.9	818.7	816	761	880.1	1296	775.9	728.9	825.9	764.9	977	1110.4
EIF4A3	507.3	650.3	592	551	505	500.3	545.1	633.9	676	557	813.4	457.1	433.5	753	657.5	436.4	457.2	480.5	458.2	503.5	450.5
DBNL	2720.1	3383.5	3406.1	2769.2	4014.7	2511.7	2493.7	2269.7	2476.6	1913	2486.5	2172.3	3447.1	2142.2	4184	1863.8	1874.1	5659.8	2092	1990.7	2914.6
AIP	1581.2	1583.3	2011.7	1659	1537.3	2304.8	1758.4	2821.6	2785.4	1617.9	1800.4	2576.1	2025.9	3165.8	5603.3	2018.6	2380.4	1945	2379	1625.4	1991
SEZ6L2	1345.8	1274.7	1184.8	1313.5	1070.5	1548.6	3099	2350.8	2434.6	962.7	1082.7	7057.5	970.9	3840.9	2156.9	904.9	1920	1301.3	1857.2	1010	963.9
NACA	3617.7	3054.5	4747.7	5230.5	4308.7	5749.4	5667.5	11226.7	13059.9	3012.1	4530	4298.3	4377.3	29656.8	9779.2	6960.6	12415.9	6659.6	15982.6	3511.9	3810.3
ARPP19	713.3	742.7	811.5	1733.4	625.5	732.3	776.4	701.8	718.3	669	579.7	695.3	502.5	673.4	850.7	616.7	606	599.4	531	670.4	647.4
PDXP	1123	1151.6	1790.3	2092.1	1391.8	2648.3	1508.2	4245.5	4425.7	986.7	1113.6	1617.4	1190.1	8402.5	3759.6	1070.2	3146.6	2317.1	3590.2	1286.1	1242.2
NUDCD3	411.3	506.7	473.8	399.3	546	376.2	385.1	435.2	413.9	373.3	462.3	419.5	333.4	434.9	308.2	940.6	372.2	344.7	741.8	367.5	293.8
ANP32B	269.5	213.9	278.1	143.2	122.9	131.5	350.6	169	148.6	564.1	394.4	377.1	136.5	239.2	206.6	263	190.6	392.1	766.4	246.4	125
LCMT1	1715.9	1306.1	1579.1	1375	1508.3	1430.6	1576.2	2346	2333.3	1496.8	2373	1600.8	2254.1	2041.5	2588.6	1674.2	1898.4	1525.3	2171.4	1225.9	1699.9
PES1	771.1	823.8	674.3	635.7	688.8	686.8	778.4	689.7	744.7	727.6	1666.6	675.3	732.6	770.3	776	619	624	605.6	544.2	684.2	610.2
CPNE1	712.8	510.3	362.4	864.4	503.4	976.6	501.2	1255.2	1248	562.6	464	600.1	551.9	1123.1	2665.3	477.2	786.4	548.7	866.8	673.6	482
DCTPP1	589.8	651.5	678.3	552.6	921.7	675.3	575.6	728.8	640.3	690.1	659.8	813.4	713.9	530.9	1013.3	619.5	675.8	639.6	720.6	684.7	703.8
SMOC1	2683.7	3146.1	3129.8	3160.3	3146	3265.2	3897.9	2926.5	2897.4	3050.7	4043.2	3291	5851.4	3554.9	2589.3	2896.4	2915.9	3673.5	6988.7	2978.5	2054.3
PLCG1	520.7	531.1	573.5	489.3	497.4	604.3	533.7	606.4	616.6	558.1	592.2	642.5	542.9	517.6	573.7	604.3	582.4	632.2	451.4	531.4	581.3
PEX5	497	437.7	515.3	489.8	416.4	559.1	395	473.8	1128.7	398.6	334.5	462.8	376.4	452.5	345.2	477	500.6	348.3	423.9	446.6	444
LIN7B	301.3	314.4	323.8	267.3	301.6	306.2	348	333.7	356.4	333.1	366.4	306.7	291.3	322	367.2	297.8	299.7	322.2	278.6	314.1	263.2
EPS15L1	999	1045.9	1069.4	900	1163	854.1	953.6	731.3	849.8	1046.7	2394.8	967.3	753.1	788.9	1037.1	709.1	838	733.6	735.5	844.8	736.7
PTK2	251.4	207.5	219.4	211	206.6	213.8	209.5	173.9	195.5	202.3	167.5	176.6	244.2	169.5	287.3	225.8	191.6	178.9	339.9	192.8	198.2
NTN1	411.3	458.3	384.8	351.5	446.4	490.8	2940.3	524	1982.8	532.4	678.9	593.3	9813.5	4501.1	528.8	1069.2	499.1	738.6	1767.8	513.7	371.6
NXPH1	3595.9	3292.3	3350.7	2895	1975.6	2992.5	4630.2	3312.4	2693.4	3447.5	4897.2	3142.2	2165.5	2845.3	2580.4	2661.7	2492.8	4982.1	2286.5	3611.4	2361.8
GPC5	1447.5	991.4	929.6	1281.1	625.3	1048.3	771.1	888.8	977	924.5	630	821.8	786.5	1979.2	488.9	684.4	902.6	931.9	664.2	4729.5	784.6
RSPO4	383.9	405.4	417.5	401.6	493.6	397.5	654.3	501.7	707.3	430.3	1879.5	376.3	401.4	322	317.9	484.5	411.4	390.3	480.3	437.4	366.5
CDNF	1777.7	1773.2	2507.9	2071.9	2957.5	2837.1	1604.5	2157.5	1395.6	2484.4	2475.9	1883.2	1990.4	2008.2	1948.1	2328.8	1805.3	2180.7	5936.1	2139.9	1577.4
REG4	733.6	848.9	683.3	700.2	1232.2	1008.9	742.5	949.5	862.6	1265.3	1259.5	1018.3	893.3	708.7	714.1	979.3	998.7	2304.6	1335.4	1205.4	735.4
KIR2DL4	861.5	906.3	1215.7	1393.9	1260.5	1182.2	1058.7	1451.7	1257.1	931.3	1215.2	1229.3	1332.3	2151.4	1924.6	858.1	1433.6	1321.1	1419.4	1239	887.2
PCSK9	443.5	699.5	606.7	606.6	791.8	622.3	575.4	530.1	623.7	475.1	1075.3	674.1	454	385	477.9	699.4	678	711.1	481.9	580	665.4
ADAMTS15	464.8	500.5	460	399.5	465.8	442.6	504.9	402.6	446.5	484.8	430.2	516.7	459.3	454.7	389.4	421.6	426.6	507.1	499.7	462.3	436.3
SMPDL3A	35541	32695.3	33034.1	35767.9	34860.9	35891.8	28431.5	30042.6	40614.9	27358.1	17784.5	31288.6	23823.4	28990.5	12162.4	34411.2	35475.5	23962.9	26756.8	29979.9	34973.4
FAM3D	614.8	1328.9	755	543.5	603.1	1134.4	527.6	557.3	658.6	776.4	1789.4	799.1	451.7	501.6	288.6	540.5	527.9	500.9	1114.7	1432	613
CRELD1	1728.7	1521.9	1060.1	1455.2	1295.1	1775.5	3369.1	2346.8	2549.2	1956.4	5911.6	1569.1	2774.5	1393.9	2533.1	2238	3417.2	3415.1	2343.5	1722.9	1703.9
WFIKKN1	504.7	577.6	691.7	666.2	608.2	661.2	451.3	499.1	391.6	483	753	520	375.1	498.8	529.7	486.3	396.2	461.8	345.3	571.8	452.7
PRSS22	627.3	615.7	586.7	691.4	723	662.2	940.4	1154.2	678	817.6	2542.3	976.5	828	974.9	1073.1	939.8	922.8	1010.2	2172.9	894.5	1012.8
GPC6	6795.2	5695.2	5447.7	6814.6	5459.4	6373.9	4594.1	4548.8	4728.5	3910.8	3157.1	3791.2	4707.7	4921.3	1638.8	4586.2	4508.1	3161.5	3531.2	3725.1	4285.9
HMGN1	405.7	543.4	738.2	466.5	296.3	703	738.7	341.1	361.5	658.1	779.6	1165.5	608.6	417.9	730.3	597.2	500.3	506.5	410.8	337.3	712.1
CRK	4230.7	4618	5759.4	17366.9	6955.7	6483	5573.9	9430.3	9587.8	4855.2	8906.2	6691	5025.7	13306	3311.1	4429.4	8814	6432	37416	4751.2	4558.4
CLEC1B	1352.4	1282.2	1027.6	947.9	1080.7	663.4	1198.9	626.6	661.3	896.1	626.5	1089.3	697.6	783.3	386.1	761.8	746.1	1069	536.2	1371.5	845.2
AMN	273.3	302.4	255.1	219.4	252.1	241.2	274.4	210.8	193.4	259.9	315	222.6	178.7	204.1	178.6	217	191.3	215.1	142.7	262.3	209.7
BOC	1267	1143.9	2066.2	1251.2	1907.1	1629.1	819.9	1231.4	1662.3	1371.5	1986.1	1353.9	1568.4	1113.2	2437.6	1072.4	1317.1	1230	7013.5	1570.5	1433
IL34	811.9	876	914.5	741.3	817.8	877	831.8	826.5	803	816.4	817	947.7	787.8	701.9	377.8	713.6	769.6	767.9	831.2	789	826.9
DYRK3	3646.5	3485.4	3592.6	3363.2	2951	3847.7	3112.4	3451.6	3770.5	3083.5	2442.6	3564	2881.6	3312.3	1505.2	3834.3	3968.4	2747.3	3187.2	3083.4	3723.6
RASA1	995.4	970	1463	1062	1068.5	1233.7	872.6	1849.6	2110.1	945.7	1135.7	1192.1	1339.3	1192.5	2501.4	1262.1	1316.4	947.3	1152.5	946.1	1559.9
LRP1B	55099.4	75714.4	57838.9	70043.8	79257.9	68112	49175.2	38426.9	60169	50881.9	59140.1	59136.3	68760.9	55996.9	37908.3	83700.2	57531.9	39788.5	56482.9	67375.8	89093.8
PPIE	326.6	379.1	427.5	867.6	406.1	558.5	433	772	796.7	379.1	422.6	497.7	462.3	1409.4	778	338.8	600.6	542.6	1535.3	407	348
KYNU	666.8	691.7	802.9	789.4	720.1	821.1	879.9	906.2	1606.6	871.8	1241.5	1149.8	1588.8	1345.3	1916	693.7	1309.5	800.3	1526.5	807	2951.2
CHST2	522	558	550.9	476.1	545.7	573.1	579.8	551.7	560.7	642.8	6048.1	574.3	592.3	536.2	835.6	564	729.5	461.4	510.1	482.8	521.5
RSPO2	473.1	513	424.3	404.4	457.1	416.8	498.6	362.8	375.6	441.1	382.1	391.9	348.4	432	412.7	358.2	355.7	373.9	297.3	441.1	351.3
FUT5	2887.5	2209.7	6624.4	5156.1	6691.8	2812.7	8504	5519.7	8203	4992.7	20273.3	14338.9	7218.8	5436.8	12848	5473.2	4848.6	8329.2	23482.9	4832.1	10081.1
HDGFRP2	791	802.9	870.2	773.3	916.7	815	832.7	764.2	745.9	823.5	934.5	812.9	795.6	699.1	871.3	728.4	755	702.2	657.6	716.9	755.6
ENTPD5	2651.2	2647.5	1913.6	3079.7	2677.3	1143.8	2909.8	2919.7	2442.2	2957.1	2728.9	3188.2	3180.6	2460.6	3096	2386.8	1978.3	3272.8	1724.9	2972.6	3136.5
SPHK2	718.6	743.9	781.4	651.1	804.2	807.1	704.4	747.7	749.5	732.3	1594.8	849.5	684.2	659.7	549.9	730.2	741.7	649.3	569.2	702.5	666.6
COL23A1	400.5	372.3	369.6	370	390.7	343.1	363.6	299.9	346.5	394.4	331.6	400.7	350.3	303.4	438.7	319.4	326	317.4	293.7	378.6	383.2
PCSK7	2386.3	2238.5	2789	2431.3	2785.7	2645.8	2804.4	2719.1	3179.6	2799.4	4336	4232.6	2822.5	2343	1922.5	3986	3747	3171.2	3162	2422.1	3992.2
SLITRK5	1890.9	1686.2	2210.5	2535.3	2841.9	2789.4	1302.1	2919.9	1748.6	2376.4	2943.4	2134.3	3086.7	2486.4	1649.6	2435.9	2481.3	2692.7	4796.5	2954.8	2337.2
FLRT1	863.2	905.3	1069.9	912.3	960.9	1238.5	944.5	1390.6	1400.9	902.4	911.6	1307.3	970.9	1916.1	1202.1	966.7	1180.4	1016.3	1305.6	964.7	987.4
FCRL3	650.7	640.9	679.6	663.1	618	751.4	618.9	655.8	657.3	629	612.7	1012.8	609.5	617.8	365.9	689.3	655.4	542	715.8	604.9	831.6
SORCS2	370.3	575.5	373.2	325.6	327.4	23778.7	361.3	326.8	725.9	476.3	400.1	422.9	318.5	2411.9	1143.4	353.5	295.7	499.3	1347.9	323.8	312.9
CDON	5564.2	4646.5	5163.6	5672.1	5786.9	4093.3	3170.1	4509.2	3643.7	5919.1	5546.9	3822.2	5476.1	4656	8620.5	3791.3	3100.1	3969.3	7771.6	4681.3	4455.3
ENTPD3	1427.8	1575.9	1693.7	1378.5	1445.8	1720.1	1792.2	1763.4	1819.5	1534.2	1752.3	2027.2	1968.8	1632.4	1299.5	1588	1961.5	1597.1	1452.1	1454.9	1596.3
ADGRG5	936.2	984.8	999.8	916.9	913.2	935	911.4	811.1	861.5	888.3	989.6	935.1	801.4	800.5	685.7	796.6	744.3	779.7	619.4	865.6	834.3
LRRTM1	163.9	175.1	150	138.5	160.4	156.2	166.6	152.4	147.4	178.6	373.1	151.1	176.8	130.3	140.7	146.7	149	136.3	113.8	171.8	150.8
LRRTM3	333.3	365	300.1	280.1	309.9	286.9	348	265	273.8	333.8	775.1	274	288.5	259.5	387.2	273.7	366.5	254.5	215.3	305.2	299.9
KIRREL3	378.4	399.9	364.6	324.9	396	348.2	349	322.5	322.2	365.7	337.2	331.6	276.1	337.2	258.8	325.4	285.1	314.8	300.8	388.4	280.7
NLGN4X	937	980.1	1133.2	860.5	1387.2	1060.9	927.2	1188.6	1031.5	1056.7	2177.9	1414.4	1009.3	977.2	916.9	1064.5	857.7	1060	1867.4	1073.5	975.7
HS6ST1	1947.2	1835.8	1679.5	1598.5	2375.9	1786.4	1910.7	1778	875	1446.3	1614.6	1926.7	1142.5	1235.1	1832.9	1790.9	1291.2	2136.9	1223.5	2262.9	1012.1
CHST6	457.8	486.5	429.1	413	473.3	484.6	549.8	394.5	431.6	644.5	1503.2	396.7	501.8	440	1312.5	365.9	855.3	390.9	348.4	423.4	473.8
ROBO3	550.9	477.8	479.2	534.6	492.2	474.8	595.9	462.6	476.9	505.4	437.5	467.7	459.3	410.2	606.3	468.9	442	438.5	956.7	701	465.3
CD244	412.7	303.5	259.1	271.4	290.6	261.3	276.6	241.3	250.1	265.4	260.9	261.3	251	263.3	170.1	293.8	225.5	258.2	234.9	277.3	254.4
CRTAM	1063.2	1204.7	1072	1528.3	998.1	1028.6	1074.1	1030.8	1170.9	1042.7	1547.2	1079.1	770.9	1281.2	1000.4	990.3	945.2	940.1	785	1013.7	962.2
KLRF1	602.4	649	626.9	2596.2	604.7	585	655.4	527.4	662.6	677.9	491.3	611.9	481	535.9	502.3	529.2	499.6	522.1	394.6	571.6	603.7
SLAMF6	582.4	718.2	771	784.9	923.3	973	594.4	666.6	669	599.2	548.5	1801.7	742.6	571.8	490.1	664.7	662.4	680.6	1431.2	666.8	681.2
CD83	387.5	392	386.6	761.3	429.9	430.6	436.8	494.4	406.5	444.4	637.3	401.6	595.6	428.4	320.5	406.5	375	422.7	621.9	368.8	489
SEMA6B	3028.7	2390	2847.2	3159.5	2744.9	3093.6	3546.2	4081.1	5165.3	3823.8	7307.1	4590.6	5927.1	4195.5	3122.1	5221.3	4503.3	4681.3	8614.5	3405.9	8589.5
CD200	2989.7	2642.7	3095	6484.9	3576.6	3478.2	2401.3	3895.3	3364.8	2825.5	4094.8	3586.5	3941.9	3304	2945.9	3662.5	3586.2	2886.7	5966.7	3023.2	3401.3
KIR3DL2	727.9	759.2	671.4	2784.1	758.9	693.1	798.8	651.2	554.2	714.5	611.1	554.8	485.8	815.6	1113.2	594.1	519.5	588.6	831.2	659.3	519.2
CD300C	2659	2045.4	2770.9	3253.8	2755.1	2247	2755.2	2192.7	1960.4	2913.7	2984.5	3272.6	2915.1	3079.1	2797.9	2374.8	2498.7	2716.4	8637.5	2111.6	2698.5
CD200R1	1404.5	1397.4	1313.8	5435.5	1508.5	1509.1	1300.3	1410	1444.6	1357.5	1082.7	1435.8	1305.2	1545.6	1177.4	1251.1	1276.5	1263.1	1347.7	1203.6	1980
KIR3DS1	1585.1	1307.1	1204.5	1182.6	1174	1099.2	1304	980.3	1133	1264.2	931.6	1110	782.1	2842.3	782.7	1086.5	926.7	1025.9	732.2	1201.4	1002.1
SIGLEC14	10633.3	7159.1	2680.1	5563.4	16675.6	6861.6	18143	12645.5	5272.4	18708.8	24445.1	8814.4	22274.9	20740.6	17004.6	7073.8	15511.3	21098.1	39352.7	12232.5	13093.1
EPHA10	510.2	541.3	435	925.3	525.9	441.3	494.5	349.8	365.8	481.3	396.8	423.1	373.9	417.3	348.3	385.5	324.2	391.7	449.7	473.9	386.8
FGF8	397	360.4	341.8	342.8	342.6	377.2	1171.7	525.8	504.2	322.8	267.6	396.1	270.1	786.7	435.3	243.2	373.1	330.1	352.8	323.5	261.9
SH2D1A	10674.8	7903.9	12411.1	10090.6	9776.6	11028.8	10299.8	17021.6	15487.5	12195.7	9673.3	18720.2	17958.5	11474.6	23944.5	16227.3	17410	13027.5	17612.8	10927.7	19184.8
SHC1	490.8	713.8	829.2	545	793.9	418.7	636.9	477.3	565.9	485.7	375.2	516.6	357.5	654.8	718.7	299.1	432	386	667.7	459.1	396.6
BCAR3	949.5	965.1	1004.3	933.9	796.1	961.7	983	896.8	1051.4	1165.7	734.5	944.6	769.8	844	590.1	970.5	977.4	777.1	772.5	840	964.4
VAV1	3850	4886	8198.4	5427.3	8664.4	3004.1	2635.2	4190	4578.3	1978.4	1595.2	5546.3	4073.4	3465.9	22536.3	1743.4	4328.5	2832.6	3828.2	4418.6	2918.3
OAS1	586	606.4	1035.2	708.5	548.1	491.1	678.6	587.2	514.5	610.3	642.9	540.4	448.2	606.4	434.2	517.9	443.1	469.3	620.9	580.7	460.9
IMPDH1	2601.2	1671.6	10750.7	6304.7	4451.4	4916.4	3947.4	13424.1	9433.5	4795.9	3609.7	4856.1	8002.4	4569.5	5419	2290	5214.5	9053.7	5587.6	5405.2	6561.8
ANK2	584.1	588	577.9	631.7	622.5	613.8	578.2	603.7	578.5	606.6	534.5	870.5	521.7	563.3	885.5	637.6	554.1	530.6	597.8	548.3	643
HIST2H2BE	50857.9	27629.1	64465	93156.6	83081.6	58501.7	25891.4	18678.7	34456.6	22775.9	25305.6	25574.1	100122.1	55679.3	139171.7	19713.2	26766.4	24692.9	68080.6	28903.2	44154.5
AMIGO2	3686.7	3327.7	4017.5	3884.8	4715.8	3416.4	3319	3875.1	3650	3013.1	3280.6	4387.1	4925.7	3427.9	3558	3830.6	3459.1	3033.6	12586.2	4302.8	5464.3
ISG15	1019.2	1291.8	1566.3	1990.2	2264.5	1432.2	3236.9	2737.7	2300.3	1160.4	1367	2145.1	1485.1	12600.7	1378.4	1044.7	2292.7	2365.7	6022.2	1164.8	1166.3
GCKR	940.3	998.1	1182.7	1048.2	1019.4	1020.8	955.1	943.4	1068.2	1180.6	1023.4	1053.5	1163	866.8	873.3	906.9	933.7	890.8	921.1	848.3	929.9
TXNDC12	3375.3	3457.6	3257	4121.1	3767.9	2967.9	3718.3	3386.4	3356.9	3627.8	3815.5	3486.1	4502.3	2576.8	3213.2	4763.1	3040.2	4380	2708.7	3489.8	2677.4
FAM107B	1708.5	1900.3	1569.7	1560.9	2112.4	1817.4	2253.7	2317.6	2197.8	2465.1	2355.3	1875.2	2616.1	1911	869.7	2162.6	2481.7	1901.8	1624.1	1929.8	16960.5
BRF1	2506.9	2621.8	3126.9	3094.6	2257.8	4449	2452.2	3561.6	3594.8	2474.1	2681.4	3887.2	2824.5	2919.5	3238.9	3018.4	3400.4	2591.3	3363.2	2215.6	2924.1
Human-virus	796.2	888.5	866	928.1	689.2	836.2	819.5	1062.5	880.4	966.1	1278.6	732	585.2	798.4	1349.9	897	837.7	1047.5	1827	700.3	612.1
PRKAA1 PRKAB1 PRKAG1	804.4	911.6	728.1	998.4	761.3	693.9	870.1	566.5	714.1	792.3	538	713.7	464	646.9	471	666.9	585.7	624.3	383.7	798.3	606.3
PRKAA2 PRKAB2 PRKAG1	2229.4	2345.5	3127.4	2714.6	2381.6	2549	2894.9	4779	3534.7	2699.9	1810	3344	2264.8	3594.7	15359	3406	2818.9	2324.1	5688.2	2805.4	2738.5
CSNK2A1 CSNK2B	1991.6	2053.9	3975.3	4966.4	2931.2	5836.2	3442.3	10808.4	13390.3	2536.2	2426.8	3529.2	3313	30166.4	8881	2371.6	7619.6	5216.9	11472.3	2986.4	2951.5
CSNK2A2 CSNK2B	504.4	567.6	318.8	407.1	316.6	497.6	327.8	686.2	734.7	314.8	298	617.9	303.9	714.2	393.8	294.2	374.1	338.5	484.2	369	467.1
PDE3A	2370.4	2168	2246.5	2180.9	1896.1	2378.2	2034.3	2114.5	2432.2	2035.9	1850.9	2038.8	5203.9	2095.2	1259.2	2366.6	2363.9	1718	1996.7	1974.1	2237.5
PDE9A	608.3	593.9	707.7	697.4	697.9	627.8	564.1	698	689	671	580.4	639.3	623	519.3	429.2	591.6	508.2	509.8	728.8	554.3	528.1
PDE11A	2425.9	2485.5	2559.6	2512.1	2228.2	2626	2211.5	2355.5	2646.6	2317.6	2271	2636	2159.4	2328	2561.2	2630.9	2417	1989.5	2238.4	2305.2	2423.7
HMGCR	450.4	465.7	449.3	720	448.9	441.9	520.4	429.4	494.6	461.4	407.7	402.4	454.1	401.5	388.2	447.6	413.8	449.7	343.3	451.3	416.3
SLC25A18	1042.9	960	1143.4	1012.6	1044.6	1156.2	1128.8	1344.4	1416.3	1178.5	1078.4	1450.4	1819.3	1092.6	1953.8	2012.2	1209.2	1105.6	2333.6	1198.4	1730.2
STK17B	15843.6	14410.2	14432.7	14864.2	12976.8	15733.3	13502.4	14971.6	16436.6	12948.7	11049.5	13424.9	12961.4	14310	7190.4	16736.4	16109.8	12483.6	13212.2	13363.6	15586.4
MAP3K7 TAB1	1433.6	1395.4	1458.1	1366.3	1162.9	1504.1	1337.6	1300.2	1564.1	1452.1	892	1372.8	1023.8	1246.8	714.9	1415.5	1416.3	1031.7	1146	1157.4	1421.5
EGFR	287.6	307.9	359	319.5	289.1	338.8	350.1	371.5	355.9	370.6	326.8	824.6	323	321.9	362.5	320.8	385.9	383.6	281.7	291.4	308
SLAMF7	31628.3	25030.6	31603.1	19493.4	37308.4	29434.4	35794.3	60784.1	145818.8	14659.3	51003.6	62014.8	47722	27094.5	64671.6	41933.4	50603.2	83644.4	62656.5	2490.5	33082.7
CSRP3	997.8	968.5	1451.7	1107	1580.7	1152.7	932.5	1588.7	1510.2	997	1816.5	1170.4	1152.7	1268.6	1426.3	1244.9	1684.1	1090.4	1601.6	835.1	986.6
IFNA10	303.8	247.8	374.4	453.2	346	332.5	260.4	325.6	316.6	299.2	307.5	416.5	394.9	287.7	326	352.5	258	1282.7	318.4	277.8	283.5
LRRK2	16021.1	20332.4	16824.2	14247.1	8612.6	23344.7	14147.7	16739.8	19926.1	7853.1	12638.1	16093.7	9140.9	19359	2269.7	16502	16498	8259.9	8762.2	8945.2	10134.5
GSK3A GSK3B	1331.2	1488	2868	2203.6	1728.5	2509.3	2232.9	5848	3913.5	1894.9	2391	3214.1	2876.8	5248.1	10044.7	1810.5	3621.9	3358.2	5912.4	2276.6	2876.4
KNG1	26915.6	29174.9	33012.3	28531.4	24795.9	30668.2	22157.2	28940.8	22922.2	29518.7	21614.4	36321.1	22219.8	31027.8	34867.4	33161.4	27091.4	26906.7	25414.4	31178.2	21980.2
UBB	1138	1282.9	1847.6	1963.5	2453.1	3521.7	1576.6	3847.5	3344.1	1198.1	1671	1168.7	1282.1	6648	2034.8	1589.5	3043.6	2401.4	3038.4	1362.8	1432.8
UBC	1136.7	1167.7	1133.3	996.3	911.1	1159.8	995.1	907.4	1022.8	960	736.5	1048.4	933.3	893.6	521.9	994.7	999.3	869.1	792	896.4	932.7
MYBPC1	416	428	435.5	428.9	434.8	403.5	443.3	338.2	441	454.2	310.8	402.6	277.5	333.2	269.4	388.6	366.3	356	737.6	401	400.2
C10orf54	767.1	896.4	824.4	826	871.1	718.1	753.6	660.8	669.3	693.5	631.5	723.3	664.7	689.7	553.5	663.4	680.2	577.9	626.3	819.3	658.7
RNASEH1	217	194.6	163.5	210.6	199.8	170.2	194.9	185.3	163.2	199.6	194.2	179.1	155.9	194.6	154.2	171	151.5	163.7	128.1	177.2	166.1
KEAP1	1243.2	1172.5	1253.9	1021.7	1140.2	1062.2	1132.7	956.6	848.9	1040.3	580.8	1154.5	872.4	934.3	184.2	1171.4	1009.3	676.2	733.5	1015	994.7
CXCL3 CXCL2	872	626.6	648	548.3	456.4	588.2	918.9	605.1	570.1	704.4	630.3	650.8	503.9	773	372.8	606.9	598.6	670.9	475.4	651.2	473.9
YWHAB,YWHAE,YWHAG,YWHAH,YWHAQ,YWHAZ,SFN	1080.9	1263.3	1565.7	1210.6	1193.4	1416.7	1182.9	1498.1	1437.3	1049.3	1421.7	1547.6	1226	1247	2773.6	1078.4	1339.5	1244.4	1726.8	1124.1	1342.2
HSP90AA1 HSP90AB1	2275.4	3135.3	4574.1	3650	5047.8	3875	5135.3	6645.5	6029.8	3471.7	4984.1	5443	5583.9	6041.8	14158.5	2771.3	5547	5781.1	5670.6	3791.4	8328
AKT1 AKT2 AKT3	1720	1830.7	1936.3	1695.7	1561.1	1965.1	1744.1	2154.5	1961.4	1666.9	1739.4	2084.8	1603.6	1762.8	2781.6	1798.9	2072.6	1732.8	1742.6	1775.5	1771.1
CHKB	59730.9	53062.3	59363.3	48916.2	46013.1	58481	60373.2	60144.2	55697.4	57966.4	48642.3	61501.6	58335	54639.4	15431.2	72764.7	65955.1	61021.3	57131.6	58195	74854.5
RSPO3	1682.8	1204.2	1396.1	1415.7	1592.9	1318.3	1915.7	1391.6	1423.8	1473.1	1989.8	1583.5	3927.3	1315.8	1416.1	1351.8	1150.2	1680.9	2418	1397.4	1081.7
SERPINA3	13019.4	11807.1	25303.3	24814.1	10329.1	12622.5	11099.5	10232.4	9870.4	15964.4	12060.9	10861.5	11555.1	7867.3	5473.3	7487.8	9589.3	10887.9	15215.8	10182.2	9244.9
ISLR2	687.6	726.5	733.3	1017	616.1	738.5	641	634.7	723	686.2	632	815.6	611.2	596.6	464.8	663.6	691.8	547	641.9	666.8	649.1
TLR4 LY96	864.3	995.7	1014.6	863.8	892.6	874.9	795.8	762.3	900	1026.9	626.5	878.8	732.7	728.6	512.1	853.6	863.6	730.9	725.7	759.4	896.2
RNF43	1338.1	1366.7	1440.6	1483.1	1112.8	1381.2	1219.3	1246.9	1295.5	1351.4	1135.9	1496.9	1069.2	1112.3	545.3	1239.1	1570.8	1114.3	1004.6	1195.6	1287.1
CRYZL1	1340.4	1446.1	1430.8	1244.5	1104.7	1528.1	2530.4	2032.1	2530	2074.3	2732.6	2612.7	2463.4	2595.3	1942.3	4380.6	1811	1814.7	1318.3	2935	4311
DSCAM	1058.4	1179.3	1202.3	8222.7	1210.8	1252.6	1112.7	1299.2	1348.5	1517.6	1280.6	1384.6	1320.8	973.4	27886.8	1075.6	1074.6	1089.1	1171.2	1203.1	1793.7
FTCD	2999.6	851.5	790.1	3023.1	1916.4	1788.4	9274.7	3290.7	3338.3	9201.7	1284.6	7192.9	3563.7	4687.8	28532.1	5548.3	2045.5	2739.3	10783.7	4342.8	44369.1
N6AMT1	9484.2	8932.3	10374.2	7815.1	8373.4	7451.5	11530.4	9558.1	7371.6	10448.5	6523.8	8018.7	9438.6	7955.6	2890.1	9824.4	8025.4	7044	6270.4	8505.5	7361.8
SUMO3	859.1	1109.6	1269.6	1186.3	1694.6	924.9	1072.1	1107.3	998	690.1	814.6	943	690.3	1440.5	1449.2	630.5	935.4	948.4	3103.1	838.7	625.7
UBE2G2	5385.6	5840	5778.6	5392.7	5121.8	5917.7	6787.3	6033.5	6752.9	6125.1	8368.9	7213.2	6193.7	7177.3	3365.3	7150.8	8012.4	5481.5	7336.6	5286.1	5986.8
USP25	1303.2	1189.8	1418.8	11349	1254	1192	1249.8	1267.9	1463.1	1263.1	1419.1	1430.2	1643.9	1486.2	993	1471	1304.2	1156.7	1090.7	1232.4	1746.6
ZNRF3	605.5	609.2	681.4	635.5	625	1090.9	687.2	539.4	528	637.6	668.5	1153.2	493.4	499.8	465.9	583.2	506.4	683.7	629	512.6	475.7
PIANP	1950.7	1840.8	1491.1	1948.7	2258.9	2426.8	1713.9	3103.1	2391.1	2242.7	4021.8	2628.6	2200.6	2871.1	2602.8	2143.3	1945.3	2437.2	24514.1	3061.2	1526.9
PIAS4	728.9	631	1030.2	706	771.2	1100.4	915.2	1202.2	1153	904.4	1269.9	1132.9	1254.1	861.6	939.1	1493.7	1186.2	937	1105.6	752.3	1094.2
STUB1	572	666.4	1168.5	857.8	610.2	877.3	432.1	1058	796.6	368.2	375.8	511.1	360.7	456	1442.4	397.5	431	703.7	577.8	364.2	361.8
IFNA7	441.7	591.2	463.2	665.3	422.1	535.4	455.9	404.5	722.5	447.4	524.6	543.9	307.7	435.6	284.8	436.6	378.3	414.7	425.4	490.9	379.4
HIST3H2A	1798.9	1680.1	3451.2	4792.6	3106.1	3480.7	2424.2	1575.2	1594.9	1917	1280.4	2947.2	7241.4	2288.4	1700.6	1179.1	1530.7	1908.5	1393.5	2477	3288.1
HHLA2	14568.1	13391.8	13718.8	12202.8	12618.6	12978.8	13185.4	12832.7	12008.2	12900	9299.6	12006.6	12595.7	13003.2	591.1	15740.5	14205.1	11764.3	11641.2	13882.1	14053.5
RXFP1	760.7	858.6	1115.8	3951.5	705.1	730.9	807.6	609.9	598.3	750.1	531.9	757.2	532.8	593.3	449.8	673	598.1	662.6	593	772.4	663.3
GDF11 MSTN	526.1	601.3	579.5	739.9	616.1	751.4	437.5	493.6	473	614.3	514.6	403.9	413.1	583.8	603	2203.7	386	443.6	454.4	837	488.5
